# Supplementary material for: Ixodid ticks of Western Palearctic bats: ecology, host-parasite relationships, geographic distribution and zoonotic importance
Source: Front Vet Sci. 2025 Jun 18;12:1517704. doi: 10.3389/fvets.2025.1517704 (PMC12213338; doi:10.3389/fvets.2025.1517704)
Supplement: Supplementary file 1 [file Table_1.xlsx]

## Sheet: Sheet1
ID	Tick	Host	Place	Roost type	Country	Latitude	Longitude	Accuracy	Date	Male	Female	Nymph	Larvae	No ind	No cases	Reference
BTD0001	Ixodes vespertilionis	free	Beaulieu: Baume de Quay	cave	FR	44.3454	4.23043	0	unknown	1				1	1	Aberlenc, H. P. (2016). Les Arthropodes souterrains de l’écocomplexe de Païolive et des Gras». Cahiers de Païolive, Païolive souterrain. Association Païolive, 2, 19-62.
BTD0002	Ixodes vespertilionis	free	Berriaset-Casteljau: Grotte de la Padelle	cave	FR	44.3947	4.19749	0	unknown	1				1	1	Aberlenc, H. P. (2016). Les Arthropodes souterrains de l’écocomplexe de Païolive et des Gras». Cahiers de Païolive, Païolive souterrain. Association Païolive, 2, 19-62.
BTD0003	Ixodes vespertilionis	free	Grotte de la Padelle, Berrias-et-Casteljau	cave	FR	44.3946	4.19607	1	unknown					1	1	Aberlenc, H. P. (2016). Les Arthropodes souterrains de l’écocomplexe de Païolive et des Gras». Cahiers de Païolive, Païolive souterrain. Association Païolive, 2, 19-62.
BTD0004	Ixodes vespertilionis	free	Grotte du Soldat, Labeaume	cave	FR	44.4471	4.30853	1	unknown					1	1	Aberlenc, H. P. (2016). Les Arthropodes souterrains de l’écocomplexe de Païolive et des Gras». Cahiers de Païolive, Païolive souterrain. Association Païolive, 2, 19-62.
BTD0005	Ixodes vespertilionis	free	Labeaume: Grotte du Soldat	cave	FR	44.4531	4.28665	1	unknown	1				1	1	Aberlenc, H. P. (2016). Les Arthropodes souterrains de l’écocomplexe de Païolive et des Gras». Cahiers de Païolive, Païolive souterrain. Association Païolive, 2, 19-62.
BTD0006	Ixodes vespertilionis	free	Rosières: Grotte de Remène	cave	FR	44.4852	4.261	1	unknown	1				1	1	Aberlenc, H. P. (2016). Les Arthropodes souterrains de l’écocomplexe de Païolive et des Gras». Cahiers de Païolive, Païolive souterrain. Association Païolive, 2, 19-62.
BTD0007	Ixodes vespertilionis	free	Ruoms: Grotte de Baume-Grenas	cave	FR	44.4737	4.33814	0	unknown	1				1	1	Aberlenc, H. P. (2016). Les Arthropodes souterrains de l’écocomplexe de Païolive et des Gras». Cahiers de Païolive, Païolive souterrain. Association Païolive, 2, 19-62.
BTD0008	Ixodes vespertilionis	Myotis myotis	Saint-Alban-Auriolles: Grotte 1 de Peyroche	cave	FR	44.449	4.33386	1	unknown					1	1	Aberlenc, H. P. (2016). Les Arthropodes souterrains de l’écocomplexe de Païolive et des Gras». Cahiers de Païolive, Païolive souterrain. Association Païolive, 2, 19-62.
BTD0009	Ixodes vespertilionis	Rhinolophus ferrumequinum	Saint-Alban-Auriolles: Grotte 1 de Peyroche	cave	FR	44.449	4.33386	1	unknown					1	1	Aberlenc, H. P. (2016). Les Arthropodes souterrains de l’écocomplexe de Païolive et des Gras». Cahiers de Païolive, Païolive souterrain. Association Païolive, 2, 19-62.
BTD0010	Ixodes vespertilionis	Eptesicus serotinus	Zakatal'skii preserve	cave	AZE	41.7813	46.7	1	unknown					1	1	Abusalimov, N. S , 1959. Fauna, geographical distribution and some problems in the ecology of ixodid ticks in Azerbaidzhan. Izvest. Akad Nauk Azeruaidzhan. SSR, Baku, s Biot. i Set'sk. Nauk. 1: 41-52.)
BTD0011	Ixodes vespertilionis	unknown	Volynskoye Poles'ye	mine	UA	49.8504	23.9996	3	unknown					1	1	Adamovich, V. L., 1962. [The zoologico-parasitological characteristics of a natural nidus in the Western Poles'ye of the Ukrainian SSR.] Zool. Zhurnal, Moskva, pp. 1297-1305.
BTD0012	Ixodes vespertilionis	Rhinolophus hipposideros	Grotte de Ver	cave	CHE	47.0004	6.92401	1	1944-12-10					1	1	Aellen, V. 1949. Les chauves-souris du Jura neuchatelois et leurs migrations. Bull. Soc. Neuchatel. Sci. Nat. 72: 23-90.
BTD0013	Ixodes vespertilionis	Rhinolophus hipposideros	Grotte de Ver	cave	CHE	47.0004	6.92401	1	1945-02-18					1	1	Aellen, V. 1949. Les chauves-souris du Jura neuchatelois et leurs migrations. Bull. Soc. Neuchatel. Sci. Nat. 72: 23-90.
BTD0014	Ixodes vespertilionis	Myotis daubentonii	Grotte de Pertuis	cave	CHE	47.0012	6.93608	1	1945-04-02					1	1	Aellen, V. 1949. Les chauves-souris du Jura neuchatelois et leurs migrations. Bull. Soc. Neuchatel. Sci. Nat. 72: 23-90.
BTD0015	Ixodes vespertilionis	Rhinolophus hipposideros	Grotte de Ver	cave	CHE	47.0004	6.92401	1	1946-03-02					1	1	Aellen, V. 1949. Les chauves-souris du Jura neuchatelois et leurs migrations. Bull. Soc. Neuchatel. Sci. Nat. 72: 23-90.
BTD0016	Ixodes vespertilionis	Rhinolophus hipposideros	Grotte de Cotancher	cave	CHE	46.9637	6.80246	0	1947-12-18					1	1	Aellen, V. 1949. Les chauves-souris du Jura neuchatelois et leurs migrations. Bull. Soc. Neuchatel. Sci. Nat. 72: 23-90.
BTD0017	Ixodes vespertilionis	Rhinolophus hipposideros	Grotte de Ver	cave	CHE	47.0004	6.92401	1	1948-11-21					1	1	Aellen, V. 1949. Les chauves-souris du Jura neuchatelois et leurs migrations. Bull. Soc. Neuchatel. Sci. Nat. 72: 23-90.
BTD0018	Ixodes vespertilionis	Pipistrellus kuhlii	Duirat, Tarhun	cave	LYB	32.4488	13.6388	1	00/4/1890				1	1	1	Anderson J., 1892. On a small collection of mammals, reptiles, and batrachians from Barbary. Proceedings of the zoological Society of London, 1892 : 3-24.
BTD0019	Ixodes vespertilionis	Myotis blythii	Crémieu (Isère)	mine	FR	45.7243	5.2503	1	unknown					1	1	Ariagno D., 1973.- Observations sur une colonie de petits et de grands murins, (Myotis oxygnatus et Myotis myotis). Annales de Spéléologie, 28 (1) : 125-130. Ix
BTD0020	Ixodes simplex	Miniopterus schreibersii	Banyuls	mine	FR	42.4811	3.11102	1	1937-04-15		2			2	1	Arthur DR., 1956. The Ixodes ticks of Chiroptera (Ixodoidea, Ixodidae). Journal of Parasitology, 42(2):180–196.
BTD0021	Ixodes vespertilionis	Rhinolophus hipposideros	Ver, Neuchatel	cave	CHE	47.0004	6.92401	1	1944-12-10			1		1	1	Arthur DR., 1956. The Ixodes ticks of Chiroptera (Ixodoidea, Ixodidae). Journal of Parasitology, 42(2):180–196.
BTD0022	Ixodes vespertilionis	Rhinolophus hipposideros	Ver, Neuchatel	cave	CHE	47.0004	6.92401	1	1945-02-18		1			1	1	Arthur DR., 1956. The Ixodes ticks of Chiroptera (Ixodoidea, Ixodidae). Journal of Parasitology, 42(2):180–196.
BTD0023	Ixodes vespertilionis	Myotis daubentonii	Grotte de Pertuis	cave	CHE	47.0012	6.93608	1	1945-04-02				1	1	1	Arthur DR., 1956. The Ixodes ticks of Chiroptera (Ixodoidea, Ixodidae). Journal of Parasitology, 42(2):180–196.
BTD0024	Ixodes vespertilionis	Rhinolophus hipposideros	Ver, Neuchatel	cave	CHE	47.0004	6.92401	1	1946-03-02			3		3	1	Arthur DR., 1956. The Ixodes ticks of Chiroptera (Ixodoidea, Ixodidae). Journal of Parasitology, 42(2):180–196.
BTD0025	Ixodes vespertilionis	Rhinolophus hipposideros	Grotte de Cottencher	cave	CHE	46.9636	6.80248	0	1947-12-18			1		1	1	Arthur DR., 1956. The Ixodes ticks of Chiroptera (Ixodoidea, Ixodidae). Journal of Parasitology, 42(2):180–196.
BTD0026	Ixodes vespertilionis	Rhinolophus ferrumequinum	Chatillon sous Malche	cave	FR	47.3121	6.75038	1	1948-05-15		1			1	1	Arthur DR., 1956. The Ixodes ticks of Chiroptera (Ixodoidea, Ixodidae). Journal of Parasitology, 42(2):180–196.
BTD0027	Ixodes vespertilionis	Rhinolophus hipposideros	Ormalingen	cave	CHE	47.4687	7.87612	1	1949-07-28		1			1	1	Arthur DR., 1956. The Ixodes ticks of Chiroptera (Ixodoidea, Ixodidae). Journal of Parasitology, 42(2):180–196.
BTD0028	Ixodes vespertilionis	Rhinolophus hipposideros	Ver, Neuchatel	cave	CHE	47.0004	6.92401	1	1949-10-23		1			1	1	Arthur DR., 1956. The Ixodes ticks of Chiroptera (Ixodoidea, Ixodidae). Journal of Parasitology, 42(2):180–196.
BTD0029	Ixodes vespertilionis	Rhinolophus hipposideros	Ver, Neuchatel	cave	CHE	47.0004	6.92401	1	1950-10-27				1	1	1	Arthur DR., 1956. The Ixodes ticks of Chiroptera (Ixodoidea, Ixodidae). Journal of Parasitology, 42(2):180–196.
BTD0030	Ixodes vespertilionis	Rhinolophus hipposideros	Ver, Neuchatel	cave	CHE	47.0004	6.92401	1	1950-10-27			1	1	2	1	Arthur DR., 1956. The Ixodes ticks of Chiroptera (Ixodoidea, Ixodidae). Journal of Parasitology, 42(2):180–196.
BTD0031	Ixodes vespertilionis	Plecotus auritus	Grotte de Cottencher	cave	CHE	46.9636	6.80248	0	1951-01-28		1	5		6	1	Arthur DR., 1956. The Ixodes ticks of Chiroptera (Ixodoidea, Ixodidae). Journal of Parasitology, 42(2):180–196.
BTD0032	Ixodes simplex	free	Areopoli	cave	HE	36.6526	22.4234	2	1952-11-29			1		1	1	Arthur DR., 1956. The Ixodes ticks of Chiroptera (Ixodoidea, Ixodidae). Journal of Parasitology, 42(2):180–196.
BTD0033	Ixodes vespertilionis	Rhinolophus hipposideros	Soleure	cave	CHE	47.2088	7.53229	1	1952-11-29			1		1	1	Arthur DR., 1956. The Ixodes ticks of Chiroptera (Ixodoidea, Ixodidae). Journal of Parasitology, 42(2):180–196.
BTD0034	Ixodes vespertilionis	free	Areopoli	cave	HE	36.6526	22.4234	2	1952-11-29			1		1	1	Arthur DR., 1956. The Ixodes ticks of Chiroptera (Ixodoidea, Ixodidae). Journal of Parasitology, 42(2):180–196.
BTD0035	Ixodes vespertilionis	free	Sidi Bouknadel		MO	34.1199	-6.74002	1	1953-06-02		2	1	2	5	1	Arthur DR., 1956. The Ixodes ticks of Chiroptera (Ixodoidea, Ixodidae). Journal of Parasitology, 42(2):180–196.
BTD0036	Ixodes vespertilionis	free	Narlidja	cave	TR	36.1792	36.1707	2	1953-06-19	2				2	1	Arthur DR., 1956. The Ixodes ticks of Chiroptera (Ixodoidea, Ixodidae). Journal of Parasitology, 42(2):180–196.
BTD0037	Ixodes vespertilionis	Rhinolophus hipposideros	Kristalhohe, Kobewald	cave	CHE	47.3184	9.54629	1	1953-11-28		1			1	1	Arthur DR., 1956. The Ixodes ticks of Chiroptera (Ixodoidea, Ixodidae). Journal of Parasitology, 42(2):180–196.
BTD0038	Ixodes simplex	Miniopterus schreibersii	Ag Ioanis	cave	HE	41.0998	23.5783	1	1954-05-06			2		2	1	Arthur DR., 1956. The Ixodes ticks of Chiroptera (Ixodoidea, Ixodidae). Journal of Parasitology, 42(2):180–196.
BTD0039	Ixodes vespertilionis	free	Ag Ioanis	cave	HE	41.0998	23.5783	1	1954-05-06			1		1	1	Arthur DR., 1956. The Ixodes ticks of Chiroptera (Ixodoidea, Ixodidae). Journal of Parasitology, 42(2):180–196.
BTD0040	Ixodes simplex	free	Crysopighi, Serres	cave	HE	41.0985	23.5519	1	1954-05-07			1		1	1	Arthur DR., 1956. The Ixodes ticks of Chiroptera (Ixodoidea, Ixodidae). Journal of Parasitology, 42(2):180–196.
BTD0041	Ixodes vespertilionis	free	Crysopighi, Serres	cave	HE	41.0985	23.5519	1	1954-05-07			1		1	1	Arthur DR., 1956. The Ixodes ticks of Chiroptera (Ixodoidea, Ixodidae). Journal of Parasitology, 42(2):180–196.
BTD0042	Ixodes vespertilionis	free	Milosavrakhi	cave	HE	41.2299	23.4169	1	1954-05-11			1		1	1	Arthur DR., 1956. The Ixodes ticks of Chiroptera (Ixodoidea, Ixodidae). Journal of Parasitology, 42(2):180–196.
BTD0043	Ixodes vespertilionis	Myotis myotis	Kimmeria Galleries, Kimmeria	cave	HE	41.1503	24.9306	0	1954-05-16			1		1	1	Arthur DR., 1956. The Ixodes ticks of Chiroptera (Ixodoidea, Ixodidae). Journal of Parasitology, 42(2):180–196.
BTD0044	Ixodes simplex	Miniopterus schreibersii	Naousa	cave	HE	40.6221	22.0429	2	1954-05-25			4	6	10	1	Arthur DR., 1956. The Ixodes ticks of Chiroptera (Ixodoidea, Ixodidae). Journal of Parasitology, 42(2):180–196.
BTD0045	Ixodes vespertilionis	free	Beni Add	cave	ALG	34.8643	-1.19551	1	unknown					1	1	Arthur DR., 1956. The Ixodes ticks of Chiroptera (Ixodoidea, Ixodidae). Journal of Parasitology, 42(2):180–196.
BTD0046	Ixodes vespertilionis	Chiroptera sp.	Dely Ibrahim	cave	ALG	36.753	2.96563	1	unknown		1			1	1	Arthur DR., 1956. The Ixodes ticks of Chiroptera (Ixodoidea, Ixodidae). Journal of Parasitology, 42(2):180–196.
BTD0047	Ixodes vespertilionis	free	Guet es Stelt	cave	ALG	35.4083	-0.05718	2	unknown					1	1	Arthur DR., 1956. The Ixodes ticks of Chiroptera (Ixodoidea, Ixodidae). Journal of Parasitology, 42(2):180–196.
BTD0048	Ixodes simplex	Miniopterus schreibersii	Grotte de Pouade, Banyuls	cave	FR	42.4411	3.07795	1	1947-04-07					1	1	Arthur, D. R. (1958). Ixodes (Ixodoides, Ixodidae) ticks from Israel. Bull. Res. Counc. of Israel B, 7, 206.
BTD0049	Ixodes simplex	Miniopterus schreibersii	Dellata	cave	ISR	32.2779	35.5771	3	unknown					1	1	Arthur, D. R. (1958). Ixodes (Ixodoides, Ixodidae) ticks from Israel. Bull. Res. Counc. of Israel B, 7, 206.
BTD0050	Ixodes simplex	Miniopterus schreibersii	Herzliyah	mine	ISR	32.1624	34.8447	1	unknown					1	1	Arthur, D. R. (1958). Ixodes (Ixodoides, Ixodidae) ticks from Israel. Bull. Res. Counc. of Israel B, 7, 206.
BTD0051	Ixodes simplex	Miniopterus schreibersii	Huti	mine	ISR	32.3668	35.2494	3	unknown					1	1	Arthur, D. R. (1958). Ixodes (Ixodoides, Ixodidae) ticks from Israel. Bull. Res. Counc. of Israel B, 7, 206.
BTD0052	Ixodes simplex	Miniopterus schreibersii	Palestine		ISR	32.723	35.0225	3	unknown					1	1	Arthur, D. R. (1958). Ixodes (Ixodoides, Ixodidae) ticks from Israel. Bull. Res. Counc. of Israel B, 7, 206.
BTD0053	Ixodes simplex	Miniopterus schreibersii	Rosh Pina	cave	ISR	32.9704	35.5427	1	unknown					1	1	Arthur, D. R. (1958). Ixodes (Ixodoides, Ixodidae) ticks from Israel. Bull. Res. Counc. of Israel B, 7, 206.
BTD0054	Ixodes simplex	Miniopterus schreibersii	Usbo	cave	ISR	32.9867	35.3487	3	unknown					1	1	Arthur, D. R. (1958). Ixodes (Ixodoides, Ixodidae) ticks from Israel. Bull. Res. Counc. of Israel B, 7, 206.
BTD0055	Ixodes vespertilionis	Myotis myotis	Kfar Kana	cave	ISR	32.7482	35.3438	1	unknown					1	1	Arthur, D. R. (1958). Ixodes (Ixodoides, Ixodidae) ticks from Israel. Bull. Res. Counc. of Israel B, 7, 206.
BTD0056	Ixodes vespertilionis	Myotis myotis	Khsas		Isr	31.6869	35.2591	1	unknown					1	1	Arthur, D. R. (1958). Ixodes (Ixodoides, Ixodidae) ticks from Israel. Bull. Res. Counc. of Israel B, 7, 206.
BTD0057	Ixodes vespertilionis	Miniopterus schreibersii	Palestine		ISR	31.7162	35.0484	3	unknown					1	1	Arthur, D. R. (1958). Ixodes (Ixodoides, Ixodidae) ticks from Israel. Bull. Res. Counc. of Israel B, 7, 206.
BTD0058	Ixodes vespertilionis	Myotis capaccinii	Rosh Pina	cave	ISR	32.9704	35.5427	1	unknown					1	1	Arthur, D. R. (1958). Ixodes (Ixodoides, Ixodidae) ticks from Israel. Bull. Res. Counc. of Israel B, 7, 206.
BTD0059	Ixodes vespertilionis	Myotis myotis	Khsas	cave	LEB	34.2611	35.755	1	unknown					1	1	Arthur, D. R. (1958). Ixodes (Ixodoides, Ixodidae) ticks from Israel. Bull. Res. Counc. of Israel B, 7, 206.
BTD0060	Ixodes simplex	Myotis sp.	Mánfai Barlang, Mecsek	cave	HU	46.162	18.2424	1	unknown			11	4	15	1	Babos, A., Janisch, M. (1958): Ixodes chiropterorum sp. n., eine neue Zeckenart in Ungarn. Acta Veterinaria Academiae Scientiarum Hungarica, 8: 389–399.
BTD0061	Ixodes simplex	Miniopterus schreibersii	Miskolc-Tapolca	cave	HU	48.0596	20.7458	1	unknown					1	1	Babos, A., Janisch, M. (1958): Ixodes chiropterorum sp. n., eine neue Zeckenart in Ungarn. Acta Veterinaria Academiae Scientiarum Hungarica, 8: 389–399.
BTD0062	Ixodes simplex	Myotis nattereri	Ördöglyuk, Pilis	cave	HU	47.7106	18.8547	0	unknown					1	1	Babos, A., Janisch, M. (1958): Ixodes chiropterorum sp. n., eine neue Zeckenart in Ungarn. Acta Veterinaria Academiae Scientiarum Hungarica, 8: 389–399.
BTD0063	Ixodes simplex	Miniopterus schreibersii	Pisznice barlang	cave	HU	47.6983	18.4964	0	unknown					1	1	Babos, A., Janisch, M. (1958): Ixodes chiropterorum sp. n., eine neue Zeckenart in Ungarn. Acta Veterinaria Academiae Scientiarum Hungarica, 8: 389–399.
BTD0064	Ixodes simplex	Miniopterus schreibersii	Gaura cu Muscă	cave	RO	44.6777	22.2953	0	unknown				1	1	1	Babos, A., Janisch, M. (1958): Ixodes chiropterorum sp. n., eine neue Zeckenart in Ungarn. Acta Veterinaria Academiae Scientiarum Hungarica, 8: 389–399.
BTD0065	Ixodes vespertilionis	free	Zaer		MO	33.8164	-6.2383	1	unknown					1	1	Bailly-Choumara, H., Morel, P. C., Rageau, J. (1976). Sommaire des données actuelles sur les tiques au Maroc. Bull. Inst. Sci, 1, 101-117.
BTD0066	Ixodes vespertilionis	free	Grotte de la Croix de Châteaubourg	cave	FR	44.9637	4.84739	1	1954-06-03	1				1	1	Balazuc, J., & Demaux, J. (1956). Neuvième et dixième campagnes biospéléologiques dans le Bas-Vivarais (juin 1954; mai-juin 1955)(suite). Bulletin mensuel de la Société linnéenne de Lyon, 25(3), 91-96.
BTD0067	Ixodes vespertilionis	free	Grotte de Baume-Grenas, à Ruoms	cave	FR	44.4738	4.33869	1	1955-05-29					1	1	Balazuc, J., & Demaux, J. (1956). Neuvième et dixième campagnes biospéléologiques dans le Bas-Vivarais (juin 1954; mai-juin 1955)(suite). Bulletin mensuel de la Société linnéenne de Lyon, 25(3), 91-96.
BTD0068	Ixodes vespertilionis	free	Grotte de Remène, à Rosières	cave	FR	44.4854	4.26142	0	1955-06-01		1			1	1	Balazuc, J., & Demaux, J. (1956). Neuvième et dixième campagnes biospéléologiques dans le Bas-Vivarais (juin 1954; mai-juin 1955)(suite). Bulletin mensuel de la Société linnéenne de Lyon, 25(3), 91-96.
BTD0069	Ixodes vespertilionis	free	Grotte de Combe-obscure, Lagorce	cave	FR	44.4469	4.41767	1	1952-05-06	1				1	1	Balazuc, J., de Miré, P., & Sigwalt, J. (1954). Sixième, septième et huitième campagnes biospéologiques dans le Vivarais (août 1951, mai 1952, mai 1953). Bulletin mensuel de la Société linnéenne de Lyon, 23(5), 138-143.
BTD0070	Ixodes vespertilionis	free	Baume de Quay, Beaulieu,	cave	FR	44.3454	4.23043	0	1950-06-27					1	1	Balazuc, J., De Miré, P., Sigwalt, J., & Théodoridès, J. (1951). Trois campagnes biospéléologiques dans le Bas-Vivarais.(Avril 1949-Décembre 1949 Juin-Juillet-Août 1950). Bulletin mensuel de la Société linnéenne de Lyon, 20(9), 215-220.
BTD0071	Ixodes vespertilionis	Myotis myotis	Saint-Marin-le-Noeud	cave	FR	49.3959	2.05761	1	unknown					1	1	Balazuc, J., Dresco E., Henrot H., Nègre J., 1951.- Biologie des carrières souterraines de la région parisienne. Vie et milieu, 2 : 301-334.
BTD0072	Ixodes vespertilionis	Rhinolophus hipposideros	Varreddes	cave	FR	49.0023	2.92864	1	unknown					1	1	Balazuc, J., Dresco E., Henrot H., Nègre J., 1951.- Biologie des carrières souterraines de la région parisienne. Vie et milieu, 2 : 301-334.
BTD0073	Ixodes vespertilionis	Rhinolophus ferrumequinum	COVA DEL ENCANTAMENT, Altafulla (Prov. de Tarragona)	cave	ESP	41.146	1.38047	1	1956-03-16			1		1	1	Balcells Rocamora, E. (1954). Quirópteros de cuevas catalanas: Campaña de 1952-53. Speleon V, pp. 105-110, Oviedo
BTD0074	Ixodes vespertilionis	Rhinolophus euryale	macizo de Montserrat, Les Agulles	cave	ESP	41.5954	1.82989	0	1955-03-27				1	1	1	Balcells Rocamora, E. (1959). Quirópteros de cuevas españolas recolectados desde 1955 a 1958. Revista de la Universidad Oviedo p.75-94.
BTD0075	Ixodes vespertilionis	Rhinolophus hipposideros	COVA D'ES COLL D'ES VENT, Palma de Mallorca	cave	ESP	39.3694	2.88132	0	1955-04-03			1		1	1	Balcells Rocamora, E. (1959). Quirópteros de cuevas españolas recolectados desde 1955 a 1958. Revista de la Universidad Oviedo p.75-94.
BTD0076	Ixodes vespertilionis	Rhinolophus ferrumequinum	CUEVA DE LA MOLA DE FANZARA, Onda	cave	ESP	40.019	-0.315736	1	1956-04-01			1	2	3	1	Balcells Rocamora, E. (1959). Quirópteros de cuevas españolas recolectados desde 1955 a 1958. Revista de la Universidad Oviedo p.75-94.
BTD0077	Ixodes vespertilionis	Rhinolophus ferrumequinum	Avenc de Davi	cave	ESP	41.5843	2.03349	1	1952-11-16				3	3	1	Balcells, R.E. 1954. Quirópteros de cuevas catalanas: Campaña 1952-1953. Speleon, 4: 105-110.
BTD0078	Ixodes vespertilionis	Rhinolophus ferrumequinum	Cova de Encantament	cave	ESP	41.7995	2.30992	1	1953-03-16			1		1	1	Balcells, R.E. 1954. Quirópteros de cuevas catalanas: Campaña 1952-1953. Speleon, 4: 105-110.
BTD0079	Ixodes vespertilionis	Rhinolophus hipposideros	SIMA DE LOS RINCONES, Velez Blanco	cave	ES	37.6697	-2.10242	1	1954-11-22			3	2	5	1	Balcells, R.E. 1955. Quirópteros del territorio español: 3. Nota. Speleon, 5: 73-86.
BTD0080	Ixodes vespertilionis	Rhinolophus euryale	Cova Els Pouetons, La Portella	cave	ESP	41.7352	0.646436	1	1955-03-27				1	1	1	Balcells, R.E. 1959. Quirópteros de cuevas españolas recolectados desde 1955 a 1958. Revista de la Universidad Oviedo p.75-94.
BTD0081	Ixodes vespertilionis	free	Koppenbrüllerhöhle, Dachstein	cave	AUS	47.5694	13.7247	0	unknown	1				1	1	Bauer, F., & Mayer, A. (1984) Die bisher in Höhlen des Dachsteinstockes nachgewiesenen rezenten wirbellosen Tiere. Die Höhle 35: 10-14.
BTD0082	Ixodes simplex	Miniopterus schreibersii	Grotte du Queire, Massat	cave	FR	42.8887	1.34782	1	1961-07-17				1	1	1	Beaucournu J. C. (1962). Description du mâle d’Ixodes simplex simplex Neumann, 1906, parasites de chiroptères. Bull. Soc. Zool. Fr, 87, 127-31.
BTD0083	Ixodes simplex	free	Grotte du Queire, Massat	cave	FR	42.8887	1.34782	1	1961-12-17	1				1	1	Beaucournu J. C. (1962). Description du mâle d’Ixodes simplex simplex Neumann, 1906, parasites de chiroptères. Bull. Soc. Zool. Fr, 87, 127-31.
BTD0084	Ixodes simplex	Miniopterus schreibersii	Banyuls	mine	FR	42.4811	3.11102	1	1947-04-07			3		3	1	Beaucournu J. C. (1966). Sur quelques Ixodoidea (Acarina) palearctiques infeodes aux micro-Chiropteres. Annales de Parasitologie 41: 495-502.
BTD0085	Ixodes simplex	Miniopterus schreibersii	Trou de Patarangon, Castoria	cave	HE	40.5231	21.2799	1	1954-05-28			2		2	1	Beaucournu J. C. (1966). Sur quelques Ixodoidea (Acarina) palearctiques infeodes aux micro-Chiropteres. Annales de Parasitologie 41: 495-502.
BTD0086	Ixodes simplex	Miniopterus schreibersii	Rentina	cave	HE	40.659	23.6146	1	1955-04-24				2	2	1	Beaucournu J. C. (1966). Sur quelques Ixodoidea (Acarina) palearctiques infeodes aux micro-Chiropteres. Annales de Parasitologie 41: 495-502.
BTD0087	Ixodes vespertilionis	Rhinolophus ferrumequinum	Rentina	mine	HE	40.659	23.6146	1	1955-04-24			1		1	1	Beaucournu J. C. (1966). Sur quelques Ixodoidea (Acarina) palearctiques infeodes aux micro-Chiropteres. Annales de Parasitologie 41: 495-502.
BTD0088	Ixodes vespertilionis	Miniopterus schreibersii	Satzmal Magarasi, Sile	cave	TR	41.1715	29.62	1	1955-04-29				3	3	1	Beaucournu J. C. (1966). Sur quelques Ixodoidea (Acarina) palearctiques infeodes aux micro-Chiropteres. Annales de Parasitologie 41: 495-502.
BTD0089	Ixodes vespertilionis	Rhinolophus euryale	Satzmal Magarasi, Sile	cave	TR	41.1715	29.62	1	1955-04-29		1	3	3	7	1	Beaucournu J. C. (1966). Sur quelques Ixodoidea (Acarina) palearctiques infeodes aux micro-Chiropteres. Annales de Parasitologie 41: 495-502.
BTD0090	Ixodes vespertilionis	Rhinolophus ferrumequinum	Satzmal Magarasi, Sile	cave	TR	41.1715	29.62	1	1955-04-29			1		1	1	Beaucournu J. C. (1966). Sur quelques Ixodoidea (Acarina) palearctiques infeodes aux micro-Chiropteres. Annales de Parasitologie 41: 495-502.
BTD0091	Ixodes vespertilionis	Rhinolophus hipposideros	Satzmal Magarasi, Sile	cave	TR	41.1715	29.62	1	1955-04-29			1	10	11	1	Beaucournu J. C. (1966). Sur quelques Ixodoidea (Acarina) palearctiques infeodes aux micro-Chiropteres. Annales de Parasitologie 41: 495-502.
BTD0092	Ixodes vespertilionis	Rhinolophus ferrumequinum	Yassikaya Magarasi, Hacilli	cave	TR	41.037	29.7816	0	1955-04-30		2	5	1	8	1	Beaucournu J. C. (1966). Sur quelques Ixodoidea (Acarina) palearctiques infeodes aux micro-Chiropteres. Annales de Parasitologie 41: 495-502.
BTD0093	Ixodes simplex	Miniopterus schreibersii	Suini Magarasi, Inkaya köyü, Bursa	cave	TR	40.3034	28.5584	1	1955-05-11		1	1	1	3	1	Beaucournu J. C. (1966). Sur quelques Ixodoidea (Acarina) palearctiques infeodes aux micro-Chiropteres. Annales de Parasitologie 41: 495-502.
BTD0094	Ixodes vespertilionis	Miniopterus schreibersii	Suini Magarasi, Inkaya köyü, Bursa	cave	TR	40.3034	28.5584	1	1955-05-11				1	1	1	Beaucournu J. C. (1966). Sur quelques Ixodoidea (Acarina) palearctiques infeodes aux micro-Chiropteres. Annales de Parasitologie 41: 495-502.
BTD0095	Ixodes vespertilionis	Rhinolophus euryale	Novi Pazar		SRB	43.136	20.5289	1	1956-05-17			2		2	1	Beaucournu J. C. (1966). Sur quelques Ixodoidea (Acarina) palearctiques infeodes aux micro-Chiropteres. Annales de Parasitologie 41: 495-502.
BTD0096	Ixodes vespertilionis	free	Milchlöchli / Solothurn	cave	CHE	47.2088	7.53226	1	1956-08-03	2				2	1	Beaucournu J. C. (1966). Sur quelques Ixodoidea (Acarina) palearctiques infeodes aux micro-Chiropteres. Annales de Parasitologie 41: 495-502.
BTD0097	Ixodes simplex	Miniopterus schreibersii	Banyuls	mine	FR	42.4811	3.11102	1	1959-04-23			1	5	6	1	Beaucournu J. C. (1966). Sur quelques Ixodoidea (Acarina) palearctiques infeodes aux micro-Chiropteres. Annales de Parasitologie 41: 495-502.
BTD0098	Ixodes vespertilionis	free	Erschwil	cave	CHE	47.3732	7.54117	1	1961-04-16			1		1	1	Beaucournu J. C. (1966). Sur quelques Ixodoidea (Acarina) palearctiques infeodes aux micro-Chiropteres. Annales de Parasitologie 41: 495-502.
BTD0099	Ixodes simplex	Miniopterus schreibersii	Grotte de Macornay, Lons le Saurnier	cave	FR	46.6383	5.5395	0	1961-05-21			1		1	1	Beaucournu J. C. (1966). Sur quelques Ixodoidea (Acarina) palearctiques infeodes aux micro-Chiropteres. Annales de Parasitologie 41: 495-502.
BTD0100	Ixodes simplex	Myotis myotis	Grotte de Macornay, Lons le Saurnier	cave	FR	46.6383	5.5395	0	1961-05-21			1		1	1	Beaucournu J. C. (1966). Sur quelques Ixodoidea (Acarina) palearctiques infeodes aux micro-Chiropteres. Annales de Parasitologie 41: 495-502.
BTD0101	Ixodes vespertilionis	free	grotte du Pontet, Vuiteboeuf	cave	CHE	45.8459	5.56127	0	1961-12-24			1		1	1	Beaucournu J. C. (1966). Sur quelques Ixodoidea (Acarina) palearctiques infeodes aux micro-Chiropteres. Annales de Parasitologie 41: 495-502.
BTD0102	Ixodes simplex	free	Rancognes	cave	FR	45.6951	0.406937	1	1963-03-03	2				2	1	Beaucournu J. C. (1966). Sur quelques Ixodoidea (Acarina) palearctiques infeodes aux micro-Chiropteres. Annales de Parasitologie 41: 495-502.
BTD0103	Ixodes simplex	Miniopterus schreibersii	Grotte des Deux-Entrees, Pradelle-Puylaurens	cave	FR	42.81	2.30706	1	1963-04-10			1		1	1	Beaucournu J. C. (1966). Sur quelques Ixodoidea (Acarina) palearctiques infeodes aux micro-Chiropteres. Annales de Parasitologie 41: 495-502.
BTD0104	Ixodes simplex	Miniopterus schreibersii	Grotte des Inquentades, Mosset	cave	FR	42.6678	2.34888	1	1963-06-30			1	2	3	1	Beaucournu J. C. (1966). Sur quelques Ixodoidea (Acarina) palearctiques infeodes aux micro-Chiropteres. Annales de Parasitologie 41: 495-502.
BTD0105	Ixodes simplex	Miniopterus schreibersii	Grotte du Chemin-de-Fer, Neuchatel	cave	CHE	44.5459	4.42811	0	1964-05-21			1		1	1	Beaucournu J. C. (1966). Sur quelques Ixodoidea (Acarina) palearctiques infeodes aux micro-Chiropteres. Annales de Parasitologie 41: 495-502.
BTD0106	Ixodes simplex	Miniopterus schreibersii	Grotte des Pigeons, Sagone	cave	FR	42.1138	8.70155	1	1964-07-13		3	16	34	53	1	Beaucournu J. C. (1966). Sur quelques Ixodoidea (Acarina) palearctiques infeodes aux micro-Chiropteres. Annales de Parasitologie 41: 495-502.
BTD0107	Ixodes vespertilionis	free	Moltifao, Grotte de Pietralbello	cave	FR	42.4889	9.11631	1	1964-07-17	1		1		2	1	Beaucournu J. C. (1966). Sur quelques Ixodoidea (Acarina) palearctiques infeodes aux micro-Chiropteres. Annales de Parasitologie 41: 495-502.
BTD0108	Ixodes simplex	free	Grotte des Pigeons, Sagone	cave	FR	42.1138	8.70155	1	1964-07-30	5	1	2		8	1	Beaucournu J. C. (1966). Sur quelques Ixodoidea (Acarina) palearctiques infeodes aux micro-Chiropteres. Annales de Parasitologie 41: 495-502.
BTD0109	Ixodes vespertilionis	Rhinolophus hipposideros	St Georges du Bois	cave	FR	46.1422	-0.734931	1	1964-01-25		1			1	1	Beaucournu J. C. (1967). Contribution à la connaissance de la biologie d’Ixodes (Eschatocephalus) vespertilionis Koch, 1844 et d’Ixodes (Pomerantzevella) simplex Neumann 1906 (Acarina, Ixodoidea) parasites des chiropteres. Annales de Spéléologie, 23(3):543–580.
BTD0110	Ixodes vespertilionis	Rhinolophus ferrumequinum	Chanzelles	cave	FR	45.5284	2.57488	1	1965-04-06		1			1	1	Beaucournu J. C. (1967). Contribution à la connaissance de la biologie d’Ixodes (Eschatocephalus) vespertilionis Koch, 1844 et d’Ixodes (Pomerantzevella) simplex Neumann 1906 (Acarina, Ixodoidea) parasites des chiropteres. Annales de Spéléologie, 23(3):543–580.
BTD0111	Ixodes simplex	free	Queire	cave	FR	49.9376	2.43065	1	unknown	1				1	1	Beaucournu J. C. (1967). Contribution à la connaissance de la biologie d’Ixodes (Eschatocephalus) vespertilionis Koch, 1844 et d’Ixodes (Pomerantzevella) simplex Neumann 1906 (Acarina, Ixodoidea) parasites des chiropteres. Annales de Spéléologie, 23(3):543–580.
BTD0112	Ixodes vespertilionis	free	Beauvallon, Grotte du Chateau	cave	FR	47.3311	6.84677	0	1946-12-21	1				1	1	Beaucournu J. C., Noblet J-F., Gilot B., Degeilh B. 1999. Les tiques de Chauves-Souris dans les Alpes et les Préalpes françaises (Acarina, Ixodoidea, Ixodidae et Argasidae). Bulletin de la Société Entomologique de France, 104, 3: 299–306.
BTD0113	Ixodes vespertilionis	free	Le Chatelard, Grotte de Bangas	cave	FR	45.6838	6.13782	1	1952-05-04	1				1	1	Beaucournu J. C., Noblet J-F., Gilot B., Degeilh B. 1999. Les tiques de Chauves-Souris dans les Alpes et les Préalpes françaises (Acarina, Ixodoidea, Ixodidae et Argasidae). Bulletin de la Société Entomologique de France, 104, 3: 299–306.
BTD0114	Ixodes vespertilionis	free	Presles, Scialet des Blaches	mine	FR	45.0829	5.37307	0	1952-05-07	1				1	1	Beaucournu J. C., Noblet J-F., Gilot B., Degeilh B. 1999. Les tiques de Chauves-Souris dans les Alpes et les Préalpes françaises (Acarina, Ixodoidea, Ixodidae et Argasidae). Bulletin de la Société Entomologique de France, 104, 3: 299–306.
BTD0115	Ixodes vespertilionis	free	La Roche-Saint-Secret	cave	FR	44.4859	5.04946	0	1952-05-08	2				2	1	Beaucournu J. C., Noblet J-F., Gilot B., Degeilh B. 1999. Les tiques de Chauves-Souris dans les Alpes et les Préalpes françaises (Acarina, Ixodoidea, Ixodidae et Argasidae). Bulletin de la Société Entomologique de France, 104, 3: 299–306.
BTD0116	Ixodes vespertilionis	free	Grotte de Pissieux	cave	FR	45.6774	6.10463	1	1952-05-17	1				1	1	Beaucournu J. C., Noblet J-F., Gilot B., Degeilh B. 1999. Les tiques de Chauves-Souris dans les Alpes et les Préalpes françaises (Acarina, Ixodoidea, Ixodidae et Argasidae). Bulletin de la Société Entomologique de France, 104, 3: 299–306.
BTD0117	Ixodes vespertilionis	free	Ponsonnas		FR	44.8893	5.79747	1	1996-02-11			2		2	1	Beaucournu J. C., Noblet J-F., Gilot B., Degeilh B. 1999. Les tiques de Chauves-Souris dans les Alpes et les Préalpes françaises (Acarina, Ixodoidea, Ixodidae et Argasidae). Bulletin de la Société Entomologique de France, 104, 3: 299–306.
BTD0118	Ixodes simplex	Miniopterus schreibersii	La Balme, La Balme-es-Grottes	cave	FR	45.8518	5.33735	0	1996-07-19			3	2	5	1	Beaucournu J. C., Noblet J-F., Gilot B., Degeilh B. 1999. Les tiques de Chauves-Souris dans les Alpes et les Préalpes françaises (Acarina, Ixodoidea, Ixodidae et Argasidae). Bulletin de la Société Entomologique de France, 104, 3: 299–306.
BTD0119	Ixodes vespertilionis	free	Chateaubourg, Grotte l'Ours	cave	FR	45.9471	3.14041	0	unknown	2				2	1	Beaucournu J. C., Noblet J-F., Gilot B., Degeilh B. 1999. Les tiques de Chauves-Souris dans les Alpes et les Préalpes françaises (Acarina, Ixodoidea, Ixodidae et Argasidae). Bulletin de la Société Entomologique de France, 104, 3: 299–306.
BTD0120	Ixodes vespertilionis	free	Chatelus, Grotte du Bournillon	cave	FR	45.0542	5.43235	0	unknown	1				1	1	Beaucournu J. C., Noblet J-F., Gilot B., Degeilh B. 1999. Les tiques de Chauves-Souris dans les Alpes et les Préalpes françaises (Acarina, Ixodoidea, Ixodidae et Argasidae). Bulletin de la Société Entomologique de France, 104, 3: 299–306.
BTD0121	Ixodes vespertilionis	free	Cremieu	cave	FR	45.7243	5.2503	1	unknown		1			1	1	Beaucournu J. C., Noblet J-F., Gilot B., Degeilh B. 1999. Les tiques de Chauves-Souris dans les Alpes et les Préalpes françaises (Acarina, Ixodoidea, Ixodidae et Argasidae). Bulletin de la Société Entomologique de France, 104, 3: 299–306.
BTD0122	Ixodes vespertilionis	Chiroptera sp.	Doussard, grotte de Bredannaz	cave	FR	45.7322	6.29888	0	unknown				1	1	1	Beaucournu J. C., Noblet J-F., Gilot B., Degeilh B. 1999. Les tiques de Chauves-Souris dans les Alpes et les Préalpes françaises (Acarina, Ixodoidea, Ixodidae et Argasidae). Bulletin de la Société Entomologique de France, 104, 3: 299–306.
BTD0123	Ixodes vespertilionis	Rhinolophus ferrumequinum	Sassenage, grotte du Sassenage	cave	FR	45.2066	5.66368	1	unknown	1				1	1	Beaucournu J. C., Noblet J-F., Gilot B., Degeilh B. 1999. Les tiques de Chauves-Souris dans les Alpes et les Préalpes françaises (Acarina, Ixodoidea, Ixodidae et Argasidae). Bulletin de la Société Entomologique de France, 104, 3: 299–306.
BTD0124	Ixodes vespertilionis	free	Barbechat (Grotte 1)	mine	FR	47.2614	-1.28449		unknown					1	1	Beaucournu, J.C., C. Le Briand. 2020. Les ectoparasites de chiroptères dans le massif armoricain.Amikiro; Commission de Protection des Eaux, du Patrimoine, de l’Environnement, du Sous-sol et desChiroptères de Lorraine (CPEPESC Lorraine); Groupe Mammalogique Breton (GMB), 2020, Clément Léger, 978-2-9566304-2-5. _xFFFF_hal-02999974_xFFFF_. P. 1-75
BTD0125	Ixodes vespertilionis	Rhinolophus ferrumequinum	Bauné (Carrières souterraines	mine	FR	47.4987	-0.321691		unknown					1	1	Beaucournu, J.C., C. Le Briand. 2020. Les ectoparasites de chiroptères dans le massif armoricain.Amikiro; Commission de Protection des Eaux, du Patrimoine, de l’Environnement, du Sous-sol et desChiroptères de Lorraine (CPEPESC Lorraine); Groupe Mammalogique Breton (GMB), 2020, Clément Léger, 978-2-9566304-2-5. _xFFFF_hal-02999974_xFFFF_. P. 1-75
BTD0126	Ixodes vespertilionis	free	Blou (Combles de l’Église	build	FR	47.3618	-0.03775		unknown					1	1	Beaucournu, J.C., C. Le Briand. 2020. Les ectoparasites de chiroptères dans le massif armoricain.Amikiro; Commission de Protection des Eaux, du Patrimoine, de l’Environnement, du Sous-sol et desChiroptères de Lorraine (CPEPESC Lorraine); Groupe Mammalogique Breton (GMB), 2020, Clément Léger, 978-2-9566304-2-5. _xFFFF_hal-02999974_xFFFF_. P. 1-75
BTD0127	Ixodes vespertilionis	Myotis myotis	Carrières souterraines de Pescheseul, Avoise	mine	FR	47.8475	-0.182365	0	unknown					1	1	Beaucournu, J.C., C. Le Briand. 2020. Les ectoparasites de chiroptères dans le massif armoricain.Amikiro; Commission de Protection des Eaux, du Patrimoine, de l’Environnement, du Sous-sol et desChiroptères de Lorraine (CPEPESC Lorraine); Groupe Mammalogique Breton (GMB), 2020, Clément Léger, 978-2-9566304-2-5. _xFFFF_hal-02999974_xFFFF_. P. 1-75
BTD0128	Ixodes vespertilionis	Rhinolophus euryale	Carrières souterraines de Pescheseul, Avoise	mine	FR	47.8475	-0.182365	0	unknown					1	1	Beaucournu, J.C., C. Le Briand. 2020. Les ectoparasites de chiroptères dans le massif armoricain.Amikiro; Commission de Protection des Eaux, du Patrimoine, de l’Environnement, du Sous-sol et desChiroptères de Lorraine (CPEPESC Lorraine); Groupe Mammalogique Breton (GMB), 2020, Clément Léger, 978-2-9566304-2-5. _xFFFF_hal-02999974_xFFFF_. P. 1-75
BTD0129	Ixodes vespertilionis	Rhinolophus ferrumequinum	Carrières souterraines de Pescheseul, Avoise	mine	FR	47.8475	-0.182365	0	unknown					1	1	Beaucournu, J.C., C. Le Briand. 2020. Les ectoparasites de chiroptères dans le massif armoricain.Amikiro; Commission de Protection des Eaux, du Patrimoine, de l’Environnement, du Sous-sol et desChiroptères de Lorraine (CPEPESC Lorraine); Groupe Mammalogique Breton (GMB), 2020, Clément Léger, 978-2-9566304-2-5. _xFFFF_hal-02999974_xFFFF_. P. 1-75
BTD0130	Ixodes vespertilionis	Rhinolophus hipposideros	Carrières souterraines de Pescheseul, Avoise	mine	FR	47.8475	-0.182365	0	unknown					1	1	Beaucournu, J.C., C. Le Briand. 2020. Les ectoparasites de chiroptères dans le massif armoricain.Amikiro; Commission de Protection des Eaux, du Patrimoine, de l’Environnement, du Sous-sol et desChiroptères de Lorraine (CPEPESC Lorraine); Groupe Mammalogique Breton (GMB), 2020, Clément Léger, 978-2-9566304-2-5. _xFFFF_hal-02999974_xFFFF_. P. 1-75
BTD0131	Ixodes vespertilionis	Barbastella barbastellus	Carrières souterraines n°1, n°3, Montjean	mine	FR	47.3852	-0.857883	1	unknown					1	1	Beaucournu, J.C., C. Le Briand. 2020. Les ectoparasites de chiroptères dans le massif armoricain.Amikiro; Commission de Protection des Eaux, du Patrimoine, de l’Environnement, du Sous-sol et desChiroptères de Lorraine (CPEPESC Lorraine); Groupe Mammalogique Breton (GMB), 2020, Clément Léger, 978-2-9566304-2-5. _xFFFF_hal-02999974_xFFFF_. P. 1-75
BTD0132	Ixodes vespertilionis	Rhinolophus ferrumequinum	Carrières souterraines n°1, n°3, Montjean	mine	FR	47.3852	-0.857883	1	unknown					1	1	Beaucournu, J.C., C. Le Briand. 2020. Les ectoparasites de chiroptères dans le massif armoricain.Amikiro; Commission de Protection des Eaux, du Patrimoine, de l’Environnement, du Sous-sol et desChiroptères de Lorraine (CPEPESC Lorraine); Groupe Mammalogique Breton (GMB), 2020, Clément Léger, 978-2-9566304-2-5. _xFFFF_hal-02999974_xFFFF_. P. 1-75
BTD0133	Ixodes vespertilionis	Myotis bechsteinii	Cave à la Bigote	cave	FR	47.993	-0.4034	1	unknown					1	1	Beaucournu, J.C., C. Le Briand. 2020. Les ectoparasites de chiroptères dans le massif armoricain.Amikiro; Commission de Protection des Eaux, du Patrimoine, de l’Environnement, du Sous-sol et desChiroptères de Lorraine (CPEPESC Lorraine); Groupe Mammalogique Breton (GMB), 2020, Clément Léger, 978-2-9566304-2-5. _xFFFF_hal-02999974_xFFFF_. P. 1-75
BTD0134	Ixodes vespertilionis	Rhinolophus euryale	Cave à la Bigote	cave	FR	47.993	-0.4034	1	unknown					1	1	Beaucournu, J.C., C. Le Briand. 2020. Les ectoparasites de chiroptères dans le massif armoricain.Amikiro; Commission de Protection des Eaux, du Patrimoine, de l’Environnement, du Sous-sol et desChiroptères de Lorraine (CPEPESC Lorraine); Groupe Mammalogique Breton (GMB), 2020, Clément Léger, 978-2-9566304-2-5. _xFFFF_hal-02999974_xFFFF_. P. 1-75
BTD0135	Ixodes vespertilionis	Rhinolophus ferrumequinum	Cave à la Bigote	cave	FR	47.993	-0.4034	1	unknown					1	1	Beaucournu, J.C., C. Le Briand. 2020. Les ectoparasites de chiroptères dans le massif armoricain.Amikiro; Commission de Protection des Eaux, du Patrimoine, de l’Environnement, du Sous-sol et desChiroptères de Lorraine (CPEPESC Lorraine); Groupe Mammalogique Breton (GMB), 2020, Clément Léger, 978-2-9566304-2-5. _xFFFF_hal-02999974_xFFFF_. P. 1-75
BTD0136	Ixodes vespertilionis	Rhinolophus hipposideros	Cave à la Bigote	cave	FR	47.993	-0.4034	1	unknown					1	1	Beaucournu, J.C., C. Le Briand. 2020. Les ectoparasites de chiroptères dans le massif armoricain.Amikiro; Commission de Protection des Eaux, du Patrimoine, de l’Environnement, du Sous-sol et desChiroptères de Lorraine (CPEPESC Lorraine); Groupe Mammalogique Breton (GMB), 2020, Clément Léger, 978-2-9566304-2-5. _xFFFF_hal-02999974_xFFFF_. P. 1-75
BTD0137	Ixodes vespertilionis	Myotis mystacinus	Cave à la Derouin	cave	FR	47.9939	-0.401418	1	unknown					1	1	Beaucournu, J.C., C. Le Briand. 2020. Les ectoparasites de chiroptères dans le massif armoricain.Amikiro; Commission de Protection des Eaux, du Patrimoine, de l’Environnement, du Sous-sol et desChiroptères de Lorraine (CPEPESC Lorraine); Groupe Mammalogique Breton (GMB), 2020, Clément Léger, 978-2-9566304-2-5. _xFFFF_hal-02999974_xFFFF_. P. 1-75
BTD0138	Ixodes vespertilionis	Rhinolophus hipposideros	Cave à la Derouin	cave	FR	47.9939	-0.401418	1	unknown					1	1	Beaucournu, J.C., C. Le Briand. 2020. Les ectoparasites de chiroptères dans le massif armoricain.Amikiro; Commission de Protection des Eaux, du Patrimoine, de l’Environnement, du Sous-sol et desChiroptères de Lorraine (CPEPESC Lorraine); Groupe Mammalogique Breton (GMB), 2020, Clément Léger, 978-2-9566304-2-5. _xFFFF_hal-02999974_xFFFF_. P. 1-75
BTD0139	Ixodes vespertilionis	Myotis myotis	Chanzelles :Carrières souterraines	mine	FR	45.5284	2.57458	1	unknown					1	1	Beaucournu, J.C., C. Le Briand. 2020. Les ectoparasites de chiroptères dans le massif armoricain.Amikiro; Commission de Protection des Eaux, du Patrimoine, de l’Environnement, du Sous-sol et desChiroptères de Lorraine (CPEPESC Lorraine); Groupe Mammalogique Breton (GMB), 2020, Clément Léger, 978-2-9566304-2-5. _xFFFF_hal-02999974_xFFFF_. P. 1-75
BTD0140	Ixodes vespertilionis	Rhinolophus euryale	Chanzelles :Carrières souterraines	mine	FR	45.5284	2.57458	1	unknown					1	1	Beaucournu, J.C., C. Le Briand. 2020. Les ectoparasites de chiroptères dans le massif armoricain.Amikiro; Commission de Protection des Eaux, du Patrimoine, de l’Environnement, du Sous-sol et desChiroptères de Lorraine (CPEPESC Lorraine); Groupe Mammalogique Breton (GMB), 2020, Clément Léger, 978-2-9566304-2-5. _xFFFF_hal-02999974_xFFFF_. P. 1-75
BTD0141	Ixodes vespertilionis	Rhinolophus ferrumequinum	Chanzelles :Carrières souterraines	mine	FR	45.5284	2.57458	1	unknown					1	1	Beaucournu, J.C., C. Le Briand. 2020. Les ectoparasites de chiroptères dans le massif armoricain.Amikiro; Commission de Protection des Eaux, du Patrimoine, de l’Environnement, du Sous-sol et desChiroptères de Lorraine (CPEPESC Lorraine); Groupe Mammalogique Breton (GMB), 2020, Clément Léger, 978-2-9566304-2-5. _xFFFF_hal-02999974_xFFFF_. P. 1-75
BTD0142	Ixodes vespertilionis	Rhinolophus hipposideros	Chanzelles :Carrières souterraines	mine	FR	45.5284	2.57458	1	unknown					1	1	Beaucournu, J.C., C. Le Briand. 2020. Les ectoparasites de chiroptères dans le massif armoricain.Amikiro; Commission de Protection des Eaux, du Patrimoine, de l’Environnement, du Sous-sol et desChiroptères de Lorraine (CPEPESC Lorraine); Groupe Mammalogique Breton (GMB), 2020, Clément Léger, 978-2-9566304-2-5. _xFFFF_hal-02999974_xFFFF_. P. 1-75
BTD0143	Ixodes vespertilionis	Rhinolophus ferrumequinum	Clisson (Souterrain du Château	mine	FR	47.0865	-1.28054	1	unknown					1	1	Beaucournu, J.C., C. Le Briand. 2020. Les ectoparasites de chiroptères dans le massif armoricain.Amikiro; Commission de Protection des Eaux, du Patrimoine, de l’Environnement, du Sous-sol et desChiroptères de Lorraine (CPEPESC Lorraine); Groupe Mammalogique Breton (GMB), 2020, Clément Léger, 978-2-9566304-2-5. _xFFFF_hal-02999974_xFFFF_. P. 1-75
BTD0144	Ixodes vespertilionis	Rhinolophus ferrumequinum	Combles du Château, Durtal	build	FR	47.6709	-0.243947	1	unknown					1	1	Beaucournu, J.C., C. Le Briand. 2020. Les ectoparasites de chiroptères dans le massif armoricain.Amikiro; Commission de Protection des Eaux, du Patrimoine, de l’Environnement, du Sous-sol et desChiroptères de Lorraine (CPEPESC Lorraine); Groupe Mammalogique Breton (GMB), 2020, Clément Léger, 978-2-9566304-2-5. _xFFFF_hal-02999974_xFFFF_. P. 1-75
BTD0145	Ixodes vespertilionis	free	Cornillé-les-Caves (Carrières souterraines	mine	FR	47.5002	-0.30091	1	unknown					1	1	Beaucournu, J.C., C. Le Briand. 2020. Les ectoparasites de chiroptères dans le massif armoricain.Amikiro; Commission de Protection des Eaux, du Patrimoine, de l’Environnement, du Sous-sol et desChiroptères de Lorraine (CPEPESC Lorraine); Groupe Mammalogique Breton (GMB), 2020, Clément Léger, 978-2-9566304-2-5. _xFFFF_hal-02999974_xFFFF_. P. 1-75
BTD0146	Ixodes vespertilionis	Myotis myotis	Glénac (Mines de Glénac	mine	FR	47.728	-2.13949		unknown					1	1	Beaucournu, J.C., C. Le Briand. 2020. Les ectoparasites de chiroptères dans le massif armoricain.Amikiro; Commission de Protection des Eaux, du Patrimoine, de l’Environnement, du Sous-sol et desChiroptères de Lorraine (CPEPESC Lorraine); Groupe Mammalogique Breton (GMB), 2020, Clément Léger, 978-2-9566304-2-5. _xFFFF_hal-02999974_xFFFF_. P. 1-75
BTD0147	Ixodes vespertilionis	Myotis nattereri	Glénac (Mines de Glénac	mine	FR	47.728	-2.13949		unknown					1	1	Beaucournu, J.C., C. Le Briand. 2020. Les ectoparasites de chiroptères dans le massif armoricain.Amikiro; Commission de Protection des Eaux, du Patrimoine, de l’Environnement, du Sous-sol et desChiroptères de Lorraine (CPEPESC Lorraine); Groupe Mammalogique Breton (GMB), 2020, Clément Léger, 978-2-9566304-2-5. _xFFFF_hal-02999974_xFFFF_. P. 1-75
BTD0148	Ixodes vespertilionis	Rhinolophus ferrumequinum	Glénac (Mines de Glénac	mine	FR	47.728	-2.13949		unknown					1	1	Beaucournu, J.C., C. Le Briand. 2020. Les ectoparasites de chiroptères dans le massif armoricain.Amikiro; Commission de Protection des Eaux, du Patrimoine, de l’Environnement, du Sous-sol et desChiroptères de Lorraine (CPEPESC Lorraine); Groupe Mammalogique Breton (GMB), 2020, Clément Léger, 978-2-9566304-2-5. _xFFFF_hal-02999974_xFFFF_. P. 1-75
BTD0149	Ixodes vespertilionis	Rhinolophus hipposideros	Glénac (Mines de Glénac	mine	FR	47.728	-2.13949		unknown					1	1	Beaucournu, J.C., C. Le Briand. 2020. Les ectoparasites de chiroptères dans le massif armoricain.Amikiro; Commission de Protection des Eaux, du Patrimoine, de l’Environnement, du Sous-sol et desChiroptères de Lorraine (CPEPESC Lorraine); Groupe Mammalogique Breton (GMB), 2020, Clément Léger, 978-2-9566304-2-5. _xFFFF_hal-02999974_xFFFF_. P. 1-75
BTD0150	Ixodes vespertilionis	Myotis emarginatus	Grotte de Courtalieru, Saint-Georges-sur-Erve	cave	FR	48.1899	-0.231941	1	unknown					1	1	Beaucournu, J.C., C. Le Briand. 2020. Les ectoparasites de chiroptères dans le massif armoricain.Amikiro; Commission de Protection des Eaux, du Patrimoine, de l’Environnement, du Sous-sol et desChiroptères de Lorraine (CPEPESC Lorraine); Groupe Mammalogique Breton (GMB), 2020, Clément Léger, 978-2-9566304-2-5. _xFFFF_hal-02999974_xFFFF_. P. 1-75
BTD0151	Ixodes vespertilionis	Myotis mystacinus	Grotte de Courtalieru, Saint-Georges-sur-Erve	cave	FR	48.1899	-0.231941	1	unknown					1	1	Beaucournu, J.C., C. Le Briand. 2020. Les ectoparasites de chiroptères dans le massif armoricain.Amikiro; Commission de Protection des Eaux, du Patrimoine, de l’Environnement, du Sous-sol et desChiroptères de Lorraine (CPEPESC Lorraine); Groupe Mammalogique Breton (GMB), 2020, Clément Léger, 978-2-9566304-2-5. _xFFFF_hal-02999974_xFFFF_. P. 1-75
BTD0152	Ixodes vespertilionis	Rhinolophus euryale	Grotte de Courtalieru, Saint-Georges-sur-Erve	cave	FR	48.1899	-0.231941	1	unknown					1	1	Beaucournu, J.C., C. Le Briand. 2020. Les ectoparasites de chiroptères dans le massif armoricain.Amikiro; Commission de Protection des Eaux, du Patrimoine, de l’Environnement, du Sous-sol et desChiroptères de Lorraine (CPEPESC Lorraine); Groupe Mammalogique Breton (GMB), 2020, Clément Léger, 978-2-9566304-2-5. _xFFFF_hal-02999974_xFFFF_. P. 1-75
BTD0153	Ixodes vespertilionis	Rhinolophus ferrumequinum	Grotte de Courtalieru, Saint-Georges-sur-Erve	cave	FR	48.1899	-0.231941	1	unknown					1	1	Beaucournu, J.C., C. Le Briand. 2020. Les ectoparasites de chiroptères dans le massif armoricain.Amikiro; Commission de Protection des Eaux, du Patrimoine, de l’Environnement, du Sous-sol et desChiroptères de Lorraine (CPEPESC Lorraine); Groupe Mammalogique Breton (GMB), 2020, Clément Léger, 978-2-9566304-2-5. _xFFFF_hal-02999974_xFFFF_. P. 1-75
BTD0154	Ixodes vespertilionis	Rhinolophus hipposideros	Grotte de Courtalieru, Saint-Georges-sur-Erve	cave	FR	48.1899	-0.231941	1	unknown					1	1	Beaucournu, J.C., C. Le Briand. 2020. Les ectoparasites de chiroptères dans le massif armoricain.Amikiro; Commission de Protection des Eaux, du Patrimoine, de l’Environnement, du Sous-sol et desChiroptères de Lorraine (CPEPESC Lorraine); Groupe Mammalogique Breton (GMB), 2020, Clément Léger, 978-2-9566304-2-5. _xFFFF_hal-02999974_xFFFF_. P. 1-75
BTD0155	Ixodes vespertilionis	Rhinolophus hipposideros	Grotte de Pissegrêle, Mareil-en-Champagne	build	FR	47.9802	-0.169406	0	unknown					1	1	Beaucournu, J.C., C. Le Briand. 2020. Les ectoparasites de chiroptères dans le massif armoricain.Amikiro; Commission de Protection des Eaux, du Patrimoine, de l’Environnement, du Sous-sol et desChiroptères de Lorraine (CPEPESC Lorraine); Groupe Mammalogique Breton (GMB), 2020, Clément Léger, 978-2-9566304-2-5. _xFFFF_hal-02999974_xFFFF_. P. 1-75
BTD0156	Ixodes vespertilionis	free	Grotte de Rochefor	cave	FR	47.9938	-0.40277	1	unknown					1	1	Beaucournu, J.C., C. Le Briand. 2020. Les ectoparasites de chiroptères dans le massif armoricain.Amikiro; Commission de Protection des Eaux, du Patrimoine, de l’Environnement, du Sous-sol et desChiroptères de Lorraine (CPEPESC Lorraine); Groupe Mammalogique Breton (GMB), 2020, Clément Léger, 978-2-9566304-2-5. _xFFFF_hal-02999974_xFFFF_. P. 1-75
BTD0157	Ixodes vespertilionis	Rhinolophus ferrumequinum	Grotte des Hallays	cave	FR	43.3468	2.50043	1	unknown					1	1	Beaucournu, J.C., C. Le Briand. 2020. Les ectoparasites de chiroptères dans le massif armoricain.Amikiro; Commission de Protection des Eaux, du Patrimoine, de l’Environnement, du Sous-sol et desChiroptères de Lorraine (CPEPESC Lorraine); Groupe Mammalogique Breton (GMB), 2020, Clément Léger, 978-2-9566304-2-5. _xFFFF_hal-02999974_xFFFF_. P. 1-75
BTD0158	Ixodes vespertilionis	Rhinolophus hipposideros	Grotte des Hallays	cave	FR	43.3468	2.50043	1	unknown					1	1	Beaucournu, J.C., C. Le Briand. 2020. Les ectoparasites de chiroptères dans le massif armoricain.Amikiro; Commission de Protection des Eaux, du Patrimoine, de l’Environnement, du Sous-sol et desChiroptères de Lorraine (CPEPESC Lorraine); Groupe Mammalogique Breton (GMB), 2020, Clément Léger, 978-2-9566304-2-5. _xFFFF_hal-02999974_xFFFF_. P. 1-75
BTD0159	Ixodes vespertilionis	Rhinolophus hipposideros	Grotte des Havardières	cave	FR	43.0301	2.54046	1	unknown					1	1	Beaucournu, J.C., C. Le Briand. 2020. Les ectoparasites de chiroptères dans le massif armoricain.Amikiro; Commission de Protection des Eaux, du Patrimoine, de l’Environnement, du Sous-sol et desChiroptères de Lorraine (CPEPESC Lorraine); Groupe Mammalogique Breton (GMB), 2020, Clément Léger, 978-2-9566304-2-5. _xFFFF_hal-02999974_xFFFF_. P. 1-75
BTD0160	Ixodes vespertilionis	Myotis emarginatus	Grotte des Vipères	cave	FR	44.1122	1.72109	1	unknown					1	1	Beaucournu, J.C., C. Le Briand. 2020. Les ectoparasites de chiroptères dans le massif armoricain.Amikiro; Commission de Protection des Eaux, du Patrimoine, de l’Environnement, du Sous-sol et desChiroptères de Lorraine (CPEPESC Lorraine); Groupe Mammalogique Breton (GMB), 2020, Clément Léger, 978-2-9566304-2-5. _xFFFF_hal-02999974_xFFFF_. P. 1-75
BTD0161	Ixodes vespertilionis	Myotis myotis	Grotte des Vipères	cave	FR	44.1122	1.72109	1	unknown					1	1	Beaucournu, J.C., C. Le Briand. 2020. Les ectoparasites de chiroptères dans le massif armoricain.Amikiro; Commission de Protection des Eaux, du Patrimoine, de l’Environnement, du Sous-sol et desChiroptères de Lorraine (CPEPESC Lorraine); Groupe Mammalogique Breton (GMB), 2020, Clément Léger, 978-2-9566304-2-5. _xFFFF_hal-02999974_xFFFF_. P. 1-75
BTD0162	Ixodes vespertilionis	Rhinolophus euryale	Grotte des Vipères	cave	FR	44.1122	1.72109	1	unknown					1	1	Beaucournu, J.C., C. Le Briand. 2020. Les ectoparasites de chiroptères dans le massif armoricain.Amikiro; Commission de Protection des Eaux, du Patrimoine, de l’Environnement, du Sous-sol et desChiroptères de Lorraine (CPEPESC Lorraine); Groupe Mammalogique Breton (GMB), 2020, Clément Léger, 978-2-9566304-2-5. _xFFFF_hal-02999974_xFFFF_. P. 1-75
BTD0163	Ixodes vespertilionis	Rhinolophus ferrumequinum	Grotte des Vipères	cave	FR	44.1122	1.72109	1	unknown					1	1	Beaucournu, J.C., C. Le Briand. 2020. Les ectoparasites de chiroptères dans le massif armoricain.Amikiro; Commission de Protection des Eaux, du Patrimoine, de l’Environnement, du Sous-sol et desChiroptères de Lorraine (CPEPESC Lorraine); Groupe Mammalogique Breton (GMB), 2020, Clément Léger, 978-2-9566304-2-5. _xFFFF_hal-02999974_xFFFF_. P. 1-75
BTD0164	Ixodes vespertilionis	Myotis myotis	Les Rairies (Carrières souterraines	mine	FR	47.6505	-0.20607	1	unknown					1	1	Beaucournu, J.C., C. Le Briand. 2020. Les ectoparasites de chiroptères dans le massif armoricain.Amikiro; Commission de Protection des Eaux, du Patrimoine, de l’Environnement, du Sous-sol et desChiroptères de Lorraine (CPEPESC Lorraine); Groupe Mammalogique Breton (GMB), 2020, Clément Léger, 978-2-9566304-2-5. _xFFFF_hal-02999974_xFFFF_. P. 1-75
BTD0165	Ixodes vespertilionis	Rhinolophus euryale	Les Rairies (Carrières souterraines	mine	FR	47.6505	-0.20607	1	unknown					1	1	Beaucournu, J.C., C. Le Briand. 2020. Les ectoparasites de chiroptères dans le massif armoricain.Amikiro; Commission de Protection des Eaux, du Patrimoine, de l’Environnement, du Sous-sol et desChiroptères de Lorraine (CPEPESC Lorraine); Groupe Mammalogique Breton (GMB), 2020, Clément Léger, 978-2-9566304-2-5. _xFFFF_hal-02999974_xFFFF_. P. 1-75
BTD0166	Ixodes vespertilionis	Rhinolophus hipposideros	Les Rairies (Carrières souterraines	mine	FR	47.6505	-0.20607	1	unknown					1	1	Beaucournu, J.C., C. Le Briand. 2020. Les ectoparasites de chiroptères dans le massif armoricain.Amikiro; Commission de Protection des Eaux, du Patrimoine, de l’Environnement, du Sous-sol et desChiroptères de Lorraine (CPEPESC Lorraine); Groupe Mammalogique Breton (GMB), 2020, Clément Léger, 978-2-9566304-2-5. _xFFFF_hal-02999974_xFFFF_. P. 1-75
BTD0167	Ixodes vespertilionis	Myotis myotis	Luché-Pringé (Carrières souterraines de la Grifferie	mine	FR	47.7041	0.075918	1	unknown					1	1	Beaucournu, J.C., C. Le Briand. 2020. Les ectoparasites de chiroptères dans le massif armoricain.Amikiro; Commission de Protection des Eaux, du Patrimoine, de l’Environnement, du Sous-sol et desChiroptères de Lorraine (CPEPESC Lorraine); Groupe Mammalogique Breton (GMB), 2020, Clément Léger, 978-2-9566304-2-5. _xFFFF_hal-02999974_xFFFF_. P. 1-75
BTD0168	Ixodes vespertilionis	Rhinolophus hipposideros	Marcé (Carrières souterraines de la Gautraie	mine	FR	47.5803	-0.327676	1	unknown					1	1	Beaucournu, J.C., C. Le Briand. 2020. Les ectoparasites de chiroptères dans le massif armoricain.Amikiro; Commission de Protection des Eaux, du Patrimoine, de l’Environnement, du Sous-sol et desChiroptères de Lorraine (CPEPESC Lorraine); Groupe Mammalogique Breton (GMB), 2020, Clément Léger, 978-2-9566304-2-5. _xFFFF_hal-02999974_xFFFF_. P. 1-75
BTD0169	Ixodes vespertilionis	free	Montigné-lès-Rairies, (Carrière souterraine de la Poulinière	mine	FR	47.6206	-0.203564	1	unknown					1	1	Beaucournu, J.C., C. Le Briand. 2020. Les ectoparasites de chiroptères dans le massif armoricain.Amikiro; Commission de Protection des Eaux, du Patrimoine, de l’Environnement, du Sous-sol et desChiroptères de Lorraine (CPEPESC Lorraine); Groupe Mammalogique Breton (GMB), 2020, Clément Léger, 978-2-9566304-2-5. _xFFFF_hal-02999974_xFFFF_. P. 1-75
BTD0170	Ixodes vespertilionis	Rhinolophus ferrumequinum	Nantes (Caves du Château-des-Ducs	build	FR	47.2163	-1.54877	0	unknown					1	1	Beaucournu, J.C., C. Le Briand. 2020. Les ectoparasites de chiroptères dans le massif armoricain.Amikiro; Commission de Protection des Eaux, du Patrimoine, de l’Environnement, du Sous-sol et desChiroptères de Lorraine (CPEPESC Lorraine); Groupe Mammalogique Breton (GMB), 2020, Clément Léger, 978-2-9566304-2-5. _xFFFF_hal-02999974_xFFFF_. P. 1-75
BTD0171	Ixodes vespertilionis	Myotis emarginatus	Ruillé	mine	FR	47.7493	0.621476	1	unknown					1	1	Beaucournu, J.C., C. Le Briand. 2020. Les ectoparasites de chiroptères dans le massif armoricain.Amikiro; Commission de Protection des Eaux, du Patrimoine, de l’Environnement, du Sous-sol et desChiroptères de Lorraine (CPEPESC Lorraine); Groupe Mammalogique Breton (GMB), 2020, Clément Léger, 978-2-9566304-2-5. _xFFFF_hal-02999974_xFFFF_. P. 1-75
BTD0172	Ixodes vespertilionis	Myotis myotis	Ruillé	mine	FR	47.7493	0.621476	1	unknown					1	1	Beaucournu, J.C., C. Le Briand. 2020. Les ectoparasites de chiroptères dans le massif armoricain.Amikiro; Commission de Protection des Eaux, du Patrimoine, de l’Environnement, du Sous-sol et desChiroptères de Lorraine (CPEPESC Lorraine); Groupe Mammalogique Breton (GMB), 2020, Clément Léger, 978-2-9566304-2-5. _xFFFF_hal-02999974_xFFFF_. P. 1-75
BTD0173	Ixodes vespertilionis	Myotis mystacinus	Ruillé	mine	FR	47.7493	0.621476	1	unknown					1	1	Beaucournu, J.C., C. Le Briand. 2020. Les ectoparasites de chiroptères dans le massif armoricain.Amikiro; Commission de Protection des Eaux, du Patrimoine, de l’Environnement, du Sous-sol et desChiroptères de Lorraine (CPEPESC Lorraine); Groupe Mammalogique Breton (GMB), 2020, Clément Léger, 978-2-9566304-2-5. _xFFFF_hal-02999974_xFFFF_. P. 1-75
BTD0174	Ixodes vespertilionis	Rhinolophus ferrumequinum	Ruillé	mine	FR	47.7493	0.621476	1	unknown					1	1	Beaucournu, J.C., C. Le Briand. 2020. Les ectoparasites de chiroptères dans le massif armoricain.Amikiro; Commission de Protection des Eaux, du Patrimoine, de l’Environnement, du Sous-sol et desChiroptères de Lorraine (CPEPESC Lorraine); Groupe Mammalogique Breton (GMB), 2020, Clément Léger, 978-2-9566304-2-5. _xFFFF_hal-02999974_xFFFF_. P. 1-75
BTD0175	Ixodes vespertilionis	Rhinolophus hipposideros	Ruillé	mine	FR	47.7493	0.621476	1	unknown					1	1	Beaucournu, J.C., C. Le Briand. 2020. Les ectoparasites de chiroptères dans le massif armoricain.Amikiro; Commission de Protection des Eaux, du Patrimoine, de l’Environnement, du Sous-sol et desChiroptères de Lorraine (CPEPESC Lorraine); Groupe Mammalogique Breton (GMB), 2020, Clément Léger, 978-2-9566304-2-5. _xFFFF_hal-02999974_xFFFF_. P. 1-75
BTD0176	Ixodes vespertilionis	Myotis myotis	Saint-Christophe-en-Champagn	cave	FR	47.9695	-0.12575	1	unknown					1	1	Beaucournu, J.C., C. Le Briand. 2020. Les ectoparasites de chiroptères dans le massif armoricain.Amikiro; Commission de Protection des Eaux, du Patrimoine, de l’Environnement, du Sous-sol et desChiroptères de Lorraine (CPEPESC Lorraine); Groupe Mammalogique Breton (GMB), 2020, Clément Léger, 978-2-9566304-2-5. _xFFFF_hal-02999974_xFFFF_. P. 1-75
BTD0177	Ixodes vespertilionis	Myotis mystacinus	Saint-Christophe-en-Champagn	cave	FR	47.9695	-0.12575	1	unknown					1	1	Beaucournu, J.C., C. Le Briand. 2020. Les ectoparasites de chiroptères dans le massif armoricain.Amikiro; Commission de Protection des Eaux, du Patrimoine, de l’Environnement, du Sous-sol et desChiroptères de Lorraine (CPEPESC Lorraine); Groupe Mammalogique Breton (GMB), 2020, Clément Léger, 978-2-9566304-2-5. _xFFFF_hal-02999974_xFFFF_. P. 1-75
BTD0178	Ixodes vespertilionis	Rhinolophus ferrumequinum	Saint-Christophe-en-Champagn	cave	FR	47.9695	-0.12575	1	unknown					1	1	Beaucournu, J.C., C. Le Briand. 2020. Les ectoparasites de chiroptères dans le massif armoricain.Amikiro; Commission de Protection des Eaux, du Patrimoine, de l’Environnement, du Sous-sol et desChiroptères de Lorraine (CPEPESC Lorraine); Groupe Mammalogique Breton (GMB), 2020, Clément Léger, 978-2-9566304-2-5. _xFFFF_hal-02999974_xFFFF_. P. 1-75
BTD0179	Ixodes vespertilionis	Rhinolophus hipposideros	Saint-Christophe-en-Champagn	cave	FR	47.9695	-0.12575	1	unknown					1	1	Beaucournu, J.C., C. Le Briand. 2020. Les ectoparasites de chiroptères dans le massif armoricain.Amikiro; Commission de Protection des Eaux, du Patrimoine, de l’Environnement, du Sous-sol et desChiroptères de Lorraine (CPEPESC Lorraine); Groupe Mammalogique Breton (GMB), 2020, Clément Léger, 978-2-9566304-2-5. _xFFFF_hal-02999974_xFFFF_. P. 1-75
BTD0180	Ixodes vespertilionis	Rhinolophus ferrumequinum	Saint-Georges-du-Bois	mine	FR	47.4929	-0.223824	1	unknown					1	1	Beaucournu, J.C., C. Le Briand. 2020. Les ectoparasites de chiroptères dans le massif armoricain.Amikiro; Commission de Protection des Eaux, du Patrimoine, de l’Environnement, du Sous-sol et desChiroptères de Lorraine (CPEPESC Lorraine); Groupe Mammalogique Breton (GMB), 2020, Clément Léger, 978-2-9566304-2-5. _xFFFF_hal-02999974_xFFFF_. P. 1-75
BTD0181	Ixodes vespertilionis	free	Saint-Marsd’Outillé (Souterrain)	cave	FR	47.8699	0.328452	1	unknown					1	1	Beaucournu, J.C., C. Le Briand. 2020. Les ectoparasites de chiroptères dans le massif armoricain.Amikiro; Commission de Protection des Eaux, du Patrimoine, de l’Environnement, du Sous-sol et desChiroptères de Lorraine (CPEPESC Lorraine); Groupe Mammalogique Breton (GMB), 2020, Clément Léger, 978-2-9566304-2-5. _xFFFF_hal-02999974_xFFFF_. P. 1-75
BTD0182	Ixodes vespertilionis	free	Sarrigné (Carrières souterraines	mine	FR	47.5018	-0.383763	1	unknown					1	1	Beaucournu, J.C., C. Le Briand. 2020. Les ectoparasites de chiroptères dans le massif armoricain.Amikiro; Commission de Protection des Eaux, du Patrimoine, de l’Environnement, du Sous-sol et desChiroptères de Lorraine (CPEPESC Lorraine); Groupe Mammalogique Breton (GMB), 2020, Clément Léger, 978-2-9566304-2-5. _xFFFF_hal-02999974_xFFFF_. P. 1-75
BTD0183	Ixodes vespertilionis	Myotis bechsteinii	Thorigné ([= « Grottes de Saulges »] ,Cave à Margot	cave	FR	47.9849	-0.404916	1	unknown					1	1	Beaucournu, J.C., C. Le Briand. 2020. Les ectoparasites de chiroptères dans le massif armoricain.Amikiro; Commission de Protection des Eaux, du Patrimoine, de l’Environnement, du Sous-sol et desChiroptères de Lorraine (CPEPESC Lorraine); Groupe Mammalogique Breton (GMB), 2020, Clément Léger, 978-2-9566304-2-5. _xFFFF_hal-02999974_xFFFF_. P. 1-75
BTD0184	Ixodes vespertilionis	Myotis emarginatus	Thorigné ([= « Grottes de Saulges »] ,Cave à Margot	cave	FR	47.9849	-0.404916	1	unknown					1	1	Beaucournu, J.C., C. Le Briand. 2020. Les ectoparasites de chiroptères dans le massif armoricain.Amikiro; Commission de Protection des Eaux, du Patrimoine, de l’Environnement, du Sous-sol et desChiroptères de Lorraine (CPEPESC Lorraine); Groupe Mammalogique Breton (GMB), 2020, Clément Léger, 978-2-9566304-2-5. _xFFFF_hal-02999974_xFFFF_. P. 1-75
BTD0185	Ixodes vespertilionis	Myotis nattereri	Thorigné ([= « Grottes de Saulges »] ,Cave à Margot	cave	FR	47.9849	-0.404916	1	unknown					1	1	Beaucournu, J.C., C. Le Briand. 2020. Les ectoparasites de chiroptères dans le massif armoricain.Amikiro; Commission de Protection des Eaux, du Patrimoine, de l’Environnement, du Sous-sol et desChiroptères de Lorraine (CPEPESC Lorraine); Groupe Mammalogique Breton (GMB), 2020, Clément Léger, 978-2-9566304-2-5. _xFFFF_hal-02999974_xFFFF_. P. 1-75
BTD0186	Ixodes vespertilionis	Rhinolophus ferrumequinum	Thorigné ([= « Grottes de Saulges »] ,Cave à Margot	cave	FR	47.9849	-0.404916	1	unknown					1	1	Beaucournu, J.C., C. Le Briand. 2020. Les ectoparasites de chiroptères dans le massif armoricain.Amikiro; Commission de Protection des Eaux, du Patrimoine, de l’Environnement, du Sous-sol et desChiroptères de Lorraine (CPEPESC Lorraine); Groupe Mammalogique Breton (GMB), 2020, Clément Léger, 978-2-9566304-2-5. _xFFFF_hal-02999974_xFFFF_. P. 1-75
BTD0187	Ixodes vespertilionis	Rhinolophus hipposideros	Thorigné ([= « Grottes de Saulges »] ,Cave à Margot	cave	FR	47.9849	-0.404916	1	unknown					1	1	Beaucournu, J.C., C. Le Briand. 2020. Les ectoparasites de chiroptères dans le massif armoricain.Amikiro; Commission de Protection des Eaux, du Patrimoine, de l’Environnement, du Sous-sol et desChiroptères de Lorraine (CPEPESC Lorraine); Groupe Mammalogique Breton (GMB), 2020, Clément Léger, 978-2-9566304-2-5. _xFFFF_hal-02999974_xFFFF_. P. 1-75
BTD0188	Ixodes vespertilionis	free	Caves du Chateau-des-Dux, Loire Atlantique	cave	FR	47.2157	-1.54935	1	1957	1				1	1	Beaucournu, J.C., Matile L., 1963. Contribution à l'inventaire faunistique des cavités souterraines de l'Ouest de la France. Annales de Spéléologie, 18 (3) : 343-357.
BTD0189	Ixodes vespertilionis	free	Carrieres de Pecheseul, Sarthe	mine	FR	47.8418	-0.165348	1	1958	1				1	1	Beaucournu, J.C., Matile L., 1963. Contribution à l'inventaire faunistique des cavités souterraines de l'Ouest de la France. Annales de Spéléologie, 18 (3) : 343-357.
BTD0190	Ixodes vespertilionis	free	Carrieres de Taires, Maine et Loire	mine	FR	47.3984	-0.872333	1	1958-10-12	1				1	1	Beaucournu, J.C., Matile L., 1963. Contribution à l'inventaire faunistique des cavités souterraines de l'Ouest de la France. Annales de Spéléologie, 18 (3) : 343-357.
BTD0191	Ixodes vespertilionis	free	Carrieres de Bernay, Sarthe	mine	FR	48.0657	-0.056051	1	1958-10-14	1				1	1	Beaucournu, J.C., Matile L., 1963. Contribution à l'inventaire faunistique des cavités souterraines de l'Ouest de la France. Annales de Spéléologie, 18 (3) : 343-357.
BTD0192	Ixodes simplex	Miniopterus schreibersii	Ras El Assi, Deir Mar Maroun Monastery	build	LEB	34.3518	36.3729	0	2006-06-29			1		1	1	Benda, P., Abi-Said, M. R., Bou, J. I., Karanouh, R., Lučan, R. K., Sadek, R., ... & Horáček, I. (2016). Bats (Mammalia: Chiroptera) of the Eastern Mediterranean and Middle East. Part 13. Review of distribution and ectoparasites of bats in Lebanon. Acta Societatis Zoologicae Bohemicae, 80.
BTD0193	Ixodes vespertilionis	Rhinolophus ferrumequinum	Afqa Cave	cave	LEB	34.0678	35.8934	1	2007-01-22			2		2	1	Benda, P., Abi-Said, M. R., Bou, J. I., Karanouh, R., Lučan, R. K., Sadek, R., ... & Horáček, I. (2016). Bats (Mammalia: Chiroptera) of the Eastern Mediterranean and Middle East. Part 13. Review of distribution and ectoparasites of bats in Lebanon. Acta Societatis Zoologicae Bohemicae, 80.
BTD0194	Ixodes vespertilionis	Rhinolophus ferrumequinum	Afqa Cave	cave	LEB	34.0678	35.8934	1	2007-01-22			2		2	1	Benda, P., Abi-Said, M. R., Bou, J. I., Karanouh, R., Lučan, R. K., Sadek, R., ... & Horáček, I. (2016). Bats (Mammalia: Chiroptera) of the Eastern Mediterranean and Middle East. Part 13. Review of distribution and ectoparasites of bats in Lebanon. Acta Societatis Zoologicae Bohemicae, 80.
BTD0195	Ixodes vespertilionis	Rhinolophus ferrumequinum	Aanjar, Aanjar Cave	cave	LEB	33.7135	35.9504	1	2010-06-05			1		1	1	Benda, P., Abi-Said, M. R., Bou, J. I., Karanouh, R., Lučan, R. K., Sadek, R., ... & Horáček, I. (2016). Bats (Mammalia: Chiroptera) of the Eastern Mediterranean and Middle East. Part 13. Review of distribution and ectoparasites of bats in Lebanon. Acta Societatis Zoologicae Bohemicae, 80.
BTD0196	Ixodes vespertilionis	Rhinolophus ferrumequinum	Aanjar, Aanjar Cave	cave	LEB	33.7135	35.9504	1	2010-06-05			1		1	1	Benda, P., Abi-Said, M. R., Bou, J. I., Karanouh, R., Lučan, R. K., Sadek, R., ... & Horáček, I. (2016). Bats (Mammalia: Chiroptera) of the Eastern Mediterranean and Middle East. Part 13. Review of distribution and ectoparasites of bats in Lebanon. Acta Societatis Zoologicae Bohemicae, 80.
BTD0197	Ixodes vespertilionis	Myotis myotis	Janta	cave	LEB	33.8576	36.1072	1	2010-06-08			1		1	1	Benda, P., Abi-Said, M. R., Bou, J. I., Karanouh, R., Lučan, R. K., Sadek, R., ... & Horáček, I. (2016). Bats (Mammalia: Chiroptera) of the Eastern Mediterranean and Middle East. Part 13. Review of distribution and ectoparasites of bats in Lebanon. Acta Societatis Zoologicae Bohemicae, 80.
BTD0198	Ixodes vespertilionis	Myotis myotis	Janta	cave	LEB	33.8576	36.1072	1	2010-06-08			1		1	1	Benda, P., Abi-Said, M. R., Bou, J. I., Karanouh, R., Lučan, R. K., Sadek, R., ... & Horáček, I. (2016). Bats (Mammalia: Chiroptera) of the Eastern Mediterranean and Middle East. Part 13. Review of distribution and ectoparasites of bats in Lebanon. Acta Societatis Zoologicae Bohemicae, 80.
BTD0199	Ixodes vespertilionis	Rhinolophus blasii	Meymand (Kohgiluye va Boyer Ahmad Prov.)	cave	IRN	31.1427	51.2677	1	2011-10-04			1	1	2	1	Benda, P., Faizolâhi, K., Andreas, M., Obuch, J., Reiter, A., Ševčík, M., ... & Ashrafi, S. (2012). Bats (Mammalia: Chiroptera) of the Eastern Mediterranean and Middle East. Part 10. Bat fauna of Iran. Acta Societatis Zoologicae Bohemicae, 76, 163-582.
BTD0200	Ixodes vespertilionis	Rhinolophus ferrumequinum	Dukat (Vlorë Pref.),	habitat	ALB	40.2498	19.5706	1	2010-04-29		1	1		2	1	Benda, P., Ševčík, M., Bego, F., Sachanowicz, K., Spitzenberger, F., Tájek, P., ... & Uhrin, M. (2019). Bats (Mammalia: Chiroptera) of the Eastern Mediterranean and Middle East. Part 15. The fauna of bats and bat ectoparasites of Albania with a catalogue of bats from the western Balkans in the collection of the National Museum, Prague. Acta Soc. Zool. Bohem, 83, 1-238.
BTD0201	Ixodes vespertilionis	Rhinolophus euryale	Jermë (Vlorë Pref.)	build	ALB	39.8434	20.1079	1	2010-05-03			2		2	2	Benda, P., Ševčík, M., Bego, F., Sachanowicz, K., Spitzenberger, F., Tájek, P., ... & Uhrin, M. (2019). Bats (Mammalia: Chiroptera) of the Eastern Mediterranean and Middle East. Part 15. The fauna of bats and bat ectoparasites of Albania with a catalogue of bats from the western Balkans in the collection of the National Museum, Prague. Acta Soc. Zool. Bohem, 83, 1-238.
BTD0202	Ixodes vespertilionis	Rhinolophus ferrumequinum	Butrint, Vlorë Pref.	build	ALB	39.7459	20.0204	0	2010-05-05			1		1	1	Benda, P., Ševčík, M., Bego, F., Sachanowicz, K., Spitzenberger, F., Tájek, P., ... & Uhrin, M. (2019). Bats (Mammalia: Chiroptera) of the Eastern Mediterranean and Middle East. Part 15. The fauna of bats and bat ectoparasites of Albania with a catalogue of bats from the western Balkans in the collection of the National Museum, Prague. Acta Soc. Zool. Bohem, 83, 1-238.
BTD0203	Ixodes vespertilionis	Myotis punicus	Sidi Trad cave	cave	ALG	36.8352	7.4669	0	unknown		x	x	x	60	60	Bendjeddou, M. L., Bouslama, Z., Amr, Z. S., & BaniHani, R. (2016). Infestation and seasonal activity of Ixodes vespertilionis Koch, 1844 (Acari: Ixodidae) on the Maghreb mouse‐eared bat, Myotis punicus Felten, 1977, in northeastern Algeria. Journal of Vector Ecology, 41(1), 110-113.
BTD0204	Ixodes vespertilionis	Myotis punicus	Trios Tunnel	mine	ALG	36.62	8.3681	0	unknown			x	x	106	106	Bendjeddou, M. L., Bouslama, Z., Amr, Z. S., & BaniHani, R. (2016). Infestation and seasonal activity of Ixodes vespertilionis Koch, 1844 (Acari: Ixodidae) on the Maghreb mouse‐eared bat, Myotis punicus Felten, 1977, in northeastern Algeria. Journal of Vector Ecology, 41(1), 110-113.
BTD0205	Ixodes vespertilionis	Myotis emarginatus	Ras el Oued	mine	ALG	35.947	5.03571	1	2012-04-19		1		2	3	1	Bendjeddou, M. L., Loumassine, H. A., Scheffler, I., Bouslama, Z., & Amr, Z. (2017). Bat ectoparasites (Nycteribiidae, Streblidae, Siphonaptera, Heteroptera, Mesostigmata, Argasidae, and Ixodidae) from Algeria. Journal of Vector Ecology, 42(1), 13-23.
BTD0206	Ixodes vespertilionis	Myotis punicus	Bir Ouelâ	cave	ALG	34.3593	3.03098	3	2013-03-07		1			1	1	Bendjeddou, M. L., Loumassine, H. A., Scheffler, I., Bouslama, Z., & Amr, Z. (2017). Bat ectoparasites (Nycteribiidae, Streblidae, Siphonaptera, Heteroptera, Mesostigmata, Argasidae, and Ixodidae) from Algeria. Journal of Vector Ecology, 42(1), 13-23.
BTD0207	Ixodes vespertilionis	Myotis capaccinii	Les Ruines Ain el Berda	build	ALG	36.6439	7.58981	1	2013-05-25		1			1	1	Bendjeddou, M. L., Loumassine, H. A., Scheffler, I., Bouslama, Z., & Amr, Z. (2017). Bat ectoparasites (Nycteribiidae, Streblidae, Siphonaptera, Heteroptera, Mesostigmata, Argasidae, and Ixodidae) from Algeria. Journal of Vector Ecology, 42(1), 13-23.
BTD0208	Ixodes vespertilionis	Myotis capaccinii	Les Ruines Ain el Berda	build	ALG	36.6439	7.58981	1	2013-05-25				2	2	1	Bendjeddou, M. L., Loumassine, H. A., Scheffler, I., Bouslama, Z., & Amr, Z. (2017). Bat ectoparasites (Nycteribiidae, Streblidae, Siphonaptera, Heteroptera, Mesostigmata, Argasidae, and Ixodidae) from Algeria. Journal of Vector Ecology, 42(1), 13-23.
BTD0209	Ixodes vespertilionis	Myotis punicus	Bir Ouelâ	cave	ALG	34.3593	3.03098	3	2013-06-25				2	2	1	Bendjeddou, M. L., Loumassine, H. A., Scheffler, I., Bouslama, Z., & Amr, Z. (2017). Bat ectoparasites (Nycteribiidae, Streblidae, Siphonaptera, Heteroptera, Mesostigmata, Argasidae, and Ixodidae) from Algeria. Journal of Vector Ecology, 42(1), 13-23.
BTD0210	Ixodes vespertilionis	Myotis punicus	Jedi Trad	mine	ALG	36.6713	8.77913	3	2013-06-25		1			1	1	Bendjeddou, M. L., Loumassine, H. A., Scheffler, I., Bouslama, Z., & Amr, Z. (2017). Bat ectoparasites (Nycteribiidae, Streblidae, Siphonaptera, Heteroptera, Mesostigmata, Argasidae, and Ixodidae) from Algeria. Journal of Vector Ecology, 42(1), 13-23.
BTD0211	Ixodes vespertilionis	Myotis punicus	Jedi Trad	mine	ALG	36.6713	8.77913	3	2013-06-25				2	2	1	Bendjeddou, M. L., Loumassine, H. A., Scheffler, I., Bouslama, Z., & Amr, Z. (2017). Bat ectoparasites (Nycteribiidae, Streblidae, Siphonaptera, Heteroptera, Mesostigmata, Argasidae, and Ixodidae) from Algeria. Journal of Vector Ecology, 42(1), 13-23.
BTD0212	Ixodes vespertilionis	Myotis emarginatus	Ancienne mine Oum Tboul	mine	ALG	36.8801	8.56249	1	2013-10-10				2	2	1	Bendjeddou, M. L., Loumassine, H. A., Scheffler, I., Bouslama, Z., & Amr, Z. (2017). Bat ectoparasites (Nycteribiidae, Streblidae, Siphonaptera, Heteroptera, Mesostigmata, Argasidae, and Ixodidae) from Algeria. Journal of Vector Ecology, 42(1), 13-23.
BTD0213	Ixodes vespertilionis	Myotis punicus	Bir Osman	cave	ALG	36.4616	7.24795	3	2013-10-22				2	2	1	Bendjeddou, M. L., Loumassine, H. A., Scheffler, I., Bouslama, Z., & Amr, Z. (2017). Bat ectoparasites (Nycteribiidae, Streblidae, Siphonaptera, Heteroptera, Mesostigmata, Argasidae, and Ixodidae) from Algeria. Journal of Vector Ecology, 42(1), 13-23.
BTD0214	Ixodes vespertilionis	Myotis punicus	Tunnel du trio	mine	ALG	36.62	8.3681	3	2014-03-14				1	1	1	Bendjeddou, M. L., Loumassine, H. A., Scheffler, I., Bouslama, Z., & Amr, Z. (2017). Bat ectoparasites (Nycteribiidae, Streblidae, Siphonaptera, Heteroptera, Mesostigmata, Argasidae, and Ixodidae) from Algeria. Journal of Vector Ecology, 42(1), 13-23.
BTD0215	Ixodes vespertilionis	Myotis punicus	Tunnel du trio	mine	ALG	36.62	8.3681	3	2014-03-14				3	3	1	Bendjeddou, M. L., Loumassine, H. A., Scheffler, I., Bouslama, Z., & Amr, Z. (2017). Bat ectoparasites (Nycteribiidae, Streblidae, Siphonaptera, Heteroptera, Mesostigmata, Argasidae, and Ixodidae) from Algeria. Journal of Vector Ecology, 42(1), 13-23.
BTD0216	Ixodes vespertilionis	Myotis emarginatus	Ghar el deb	cave	ALG	32.2908	3.599	3	2014-04-17				1	1	1	Bendjeddou, M. L., Loumassine, H. A., Scheffler, I., Bouslama, Z., & Amr, Z. (2017). Bat ectoparasites (Nycteribiidae, Streblidae, Siphonaptera, Heteroptera, Mesostigmata, Argasidae, and Ixodidae) from Algeria. Journal of Vector Ecology, 42(1), 13-23.
BTD0217	Ixodes simplex	Pipistrellus kuhlii	Hammam Dbagh	habitat	ALG	36.459	7.26819	0	2022				1	1	1	Bendjeddou, ML, F. Khelfaoui, A. Abiadh, N. Mechouk, AD Mihalca, AD Sándor (2023) Bat ectoparasites (Acari, Diptera, Hemiptera, Siphonaptera) in the Grand Maghreb (Algeria, Libya, Mauritania, Morocco and Tunisia): a literature review and new data. Acta Parasitologica
BTD0218	Ixodes vespertilionis	Asellia tridens	El Tarf	cave	ALG	36.6851	8.46412		2016-06-25		0	2	0	2	1	Bendjeddou, ML, F. Khelfaoui, A. Abiadh, N. Mechouk, AD Mihalca, AD Sándor (2023) Bat ectoparasites (Acari, Diptera, Hemiptera, Siphonaptera) in the Grand Maghreb (Algeria, Libya, Mauritania, Morocco and Tunisia): a literature review and new data. Acta Parasitologica
BTD0219	Ixodes vespertilionis	Asellia tridens	El Tarf	cave	ALG	36.6851	8.46412		2016-06-25		0	1	0	1	1	Bendjeddou, ML, F. Khelfaoui, A. Abiadh, N. Mechouk, AD Mihalca, AD Sándor (2023) Bat ectoparasites (Acari, Diptera, Hemiptera, Siphonaptera) in the Grand Maghreb (Algeria, Libya, Mauritania, Morocco and Tunisia): a literature review and new data. Acta Parasitologica
BTD0220	Ixodes simplex	Miniopterus schreibersii	Tebessa	cave	ALG	35.3741	8.11635	1	2016-10-13					1	1	Bendjeddou, ML, F. Khelfaoui, A. Abiadh, N. Mechouk, AD Mihalca, AD Sándor (2023) Bat ectoparasites (Acari, Diptera, Hemiptera, Siphonaptera) in the Grand Maghreb (Algeria, Libya, Mauritania, Morocco and Tunisia): a literature review and new data. Acta Parasitologica
BTD0221	Ixodes simplex	Miniopterus schreibersii	Bir Osman	cave	ALG	36.4408	7.27519	0	2022-10-06			1	2	3	1	Bendjeddou, ML, F. Khelfaoui, A. Abiadh, N. Mechouk, AD Mihalca, AD Sándor (2023) Bat ectoparasites (Acari, Diptera, Hemiptera, Siphonaptera) in the Grand Maghreb (Algeria, Libya, Mauritania, Morocco and Tunisia): a literature review and new data. Acta Parasitologica
BTD0222	Ixodes simplex	Miniopterus schreibersii	Bir Osman	cave	ALG	36.4408	7.27519	0	2022-10-06			1	1	2	1	Bendjeddou, ML, F. Khelfaoui, A. Abiadh, N. Mechouk, AD Mihalca, AD Sándor (2023) Bat ectoparasites (Acari, Diptera, Hemiptera, Siphonaptera) in the Grand Maghreb (Algeria, Libya, Mauritania, Morocco and Tunisia): a literature review and new data. Acta Parasitologica
BTD0223	Ixodes vespertilionis	Rhinolophus hipposideros	Le ravin bleu	cave	ALG	35.6223	6.14252	0	2022-10-14		1			1	1	Bendjeddou, ML, F. Khelfaoui, A. Abiadh, N. Mechouk, AD Mihalca, AD Sándor (2023) Bat ectoparasites (Acari, Diptera, Hemiptera, Siphonaptera) in the Grand Maghreb (Algeria, Libya, Mauritania, Morocco and Tunisia): a literature review and new data. Acta Parasitologica
BTD0224	Ixodes simplex	Miniopterus schreibersii	Bir Osman	cave	ALG	36.4408	7.27519	0	2022-10-19				2	2	1	Bendjeddou, ML, F. Khelfaoui, A. Abiadh, N. Mechouk, AD Mihalca, AD Sándor (2023) Bat ectoparasites (Acari, Diptera, Hemiptera, Siphonaptera) in the Grand Maghreb (Algeria, Libya, Mauritania, Morocco and Tunisia): a literature review and new data. Acta Parasitologica
BTD0225	Ixodes simplex	Miniopterus schreibersii	Bir Osman	cave	ALG	36.4408	7.27519	0	2022-10-19				1	1	1	Bendjeddou, ML, F. Khelfaoui, A. Abiadh, N. Mechouk, AD Mihalca, AD Sándor (2023) Bat ectoparasites (Acari, Diptera, Hemiptera, Siphonaptera) in the Grand Maghreb (Algeria, Libya, Mauritania, Morocco and Tunisia): a literature review and new data. Acta Parasitologica
BTD0226	Ixodes simplex	Miniopterus schreibersii	Bir Osman	cave	ALG	36.4408	7.27519	0	2022-10-19				1	1	1	Bendjeddou, ML, F. Khelfaoui, A. Abiadh, N. Mechouk, AD Mihalca, AD Sándor (2023) Bat ectoparasites (Acari, Diptera, Hemiptera, Siphonaptera) in the Grand Maghreb (Algeria, Libya, Mauritania, Morocco and Tunisia): a literature review and new data. Acta Parasitologica
BTD0227	Ixodes simplex	Miniopterus schreibersii	Bir Osman	cave	ALG	36.4408	7.27519	0	2022-10-19				2	2	1	Bendjeddou, ML, F. Khelfaoui, A. Abiadh, N. Mechouk, AD Mihalca, AD Sándor (2023) Bat ectoparasites (Acari, Diptera, Hemiptera, Siphonaptera) in the Grand Maghreb (Algeria, Libya, Mauritania, Morocco and Tunisia): a literature review and new data. Acta Parasitologica
BTD0228	Ixodes vespertilionis	Miniopterus schreibersii	Chiffa tunnel	mine	ALG	36.4625	2.74098	1	2017-05-10					1	1	Bendjoudi, D., Yedou, W., Beneldjouzi, A., Mechouk, N., & Bendjeddou, M. L. (2019). On bat ectoparasites (Nycteribiidae, Streblidae, Siphonaptera, Mesostigmata and Ixodidae) from Chrea National Park (Central Atlas Mountains), Algeria. Bull. Soc. zool. Fr, 144(2), 67-76.
BTD0229	Ixodes vespertilionis	Rhinolophus blasii	Chiffa tunnel	mine	ALG	36.4625	2.74098	1	2017-05-10					1	2	Bendjoudi, D., Yedou, W., Beneldjouzi, A., Mechouk, N., & Bendjeddou, M. L. (2019). On bat ectoparasites (Nycteribiidae, Streblidae, Siphonaptera, Mesostigmata and Ixodidae) from Chrea National Park (Central Atlas Mountains), Algeria. Bull. Soc. zool. Fr, 144(2), 67-76.
BTD0230	Ixodes vespertilionis	Rhinolophus ferrumequinum	Chiffa tunnel	mine	ALG	36.4625	2.74098	1	2017-05-10					1	1	Bendjoudi, D., Yedou, W., Beneldjouzi, A., Mechouk, N., & Bendjeddou, M. L. (2019). On bat ectoparasites (Nycteribiidae, Streblidae, Siphonaptera, Mesostigmata and Ixodidae) from Chrea National Park (Central Atlas Mountains), Algeria. Bull. Soc. zool. Fr, 144(2), 67-76.
BTD0231	Ixodes vespertilionis	Nyctalus noctula	Teuchel	habitat	DE	51.8881	12.6485	1	1980-10-17					1	1	Berg, J. (1997). Starker Ektoparasitenbefall bei einem Abendsegler (Nyctalus noctula). Nyctalus 2(3-4): 368-369.
BTD0232	Ixodes vespertilionis	Myotis daubentonii	Malaya Sosva, Chanti-Manysi Okrug	mine	RU	63.0392	64.5817	1	2005					1	1	Bernikov K.A., Mayorova A.D., Egorov S.V. 2008. [Materials on ectoparasites of bats of the Khanty-Mansiysk Autonomous Okrug]. Biological resources and nature management: Sat. scientific works. Surgut: Hyphen, 2008. Issue. 11. S. 173–181.
BTD0233	Ixodes vespertilionis	Miniopterus schreibersii	Abaligeti barlang	cave	HU	46.1366	18.116	0	1956-06-06					1	1	Beron, P. (1965). Contribution à l’étude des acariens parasites des chiroptères en Hongrie (Spinturnicidae, Trombiculidae, Myobiidae et Acaridae). Vertebrata Hungarica, 7(1-2), 141-152.
BTD0234	Ixodes vespertilionis	Rhinolophus euryale	Pisznice barlang	cave	HU	47.6983	18.4964	0	1957-08-04					1	1	Beron, P. (1965). Contribution à l’étude des acariens parasites des chiroptères en Hongrie (Spinturnicidae, Trombiculidae, Myobiidae et Acaridae). Vertebrata Hungarica, 7(1-2), 141-152.
BTD0235	Ixodes simplex	Miniopterus schreibersii	Razishkata peshtera, SF 32, Gara Lakatnik	cave	BUL	43.0827	23.3717	1	unknown					1	1	Beron, P. (2016) Terrestrial cave invertebrates of the Vrachanska Planina Mountains. Bechev, D., & Georgiev, D. (eds) Faunistic diversity of Vrachanski Balkan Nature Park. ZooNotes Suppl 3: 185-203.
BTD0236	Ixodes vespertilionis	free	Razishkata peshtera, SF 32, Gara Lakatnik	cave	BUL	43.0827	23.3717	1	unknown	1				1	1	Beron, P. (2016) Terrestrial cave invertebrates of the Vrachanska Planina Mountains. Bechev, D., & Georgiev, D. (eds) Faunistic diversity of Vrachanski Balkan Nature Park. ZooNotes Suppl 3: 185-203.
BTD0237	Ixodes vespertilionis	free	Temnata dupka, Gara Lakatnik	cave	BUL	43.0903	23.3705	1	unknown	1				1	1	Beron, P. (2016) Terrestrial cave invertebrates of the Vrachanska Planina Mountains. Bechev, D., & Georgiev, D. (eds) Faunistic diversity of Vrachanski Balkan Nature Park. ZooNotes Suppl 3: 185-203.
BTD0238	Ixodes vespertilionis	Rhinolophus ferrumequinum	Grotte de Gudrone, commune de Sorio	cave	FR	42.5833	9.272	1	1967-09-13				1	1	1	Beron, P. 1972.- Aperçu sur la faune cavernicole de la Corse. Collection « Série documents. Publications du Laboratoire souterrain du C.N.R.S. du Moulis (Ariège – France) ». Publication numéro 3, 56 p.
BTD0239	Ixodes simplex	Miniopterus schreibersii	Grotte de Gudrone, commune de Sorio	cave	FR	42.5833	9.272	1	unknown					1	1	Beron, P. 1972.- Aperçu sur la faune cavernicole de la Corse. Collection « Série documents. Publications du Laboratoire souterrain du C.N.R.S. du Moulis (Ariège – France) ». Publication numéro 3, 56 p.
BTD0240	Ixodes vespertilionis	free	Aghia Joannis Prodromos, Piladele cave	cave	HE	37.5483	22.0533	1	2000-09-19					1	1	Beron, P. 2016. Faune cavernicole de la Grèce. Maison d'édition Est-West., Sofia. pp. 229.
BTD0241	Ixodes vespertilionis	free	Spilaio Titanospilia	cave	HE	39.1161	22.7298	1	2003-07-13	1				1	1	Beron, P. 2016. Faune cavernicole de la Grèce. Maison d'édition Est-West., Sofia. pp. 229.
BTD0242	Ixodes vespertilionis	free	Varathro Tetrastomo	cave	HE	39.0763	22.8365	0	2003-07-14	1				1	1	Beron, P. 2016. Faune cavernicole de la Grèce. Maison d'édition Est-West., Sofia. pp. 229.
BTD0243	Ixodes vespertilionis	free	Aghias Andreas Cave (Grotta di St. Andrea) – grotte à Halkiopouli, PselovouniMountains, Aetolia-Akarnania	cave	HE	38.7036	21.3826	1	00/00/1983					1	1	Beron, P. 2016. Faune cavernicole de la Grèce. Maison d'édition Est-West., Sofia. pp. 229.
BTD0244	Ixodes vespertilionis	free	Pozarska mala peshtera, Loutra Pozar	cave	HE	40.9706	21.9152	1	pre 1951					1	1	Beron, P. 2016. Faune cavernicole de la Grèce. Maison d'édition Est-West., Sofia. pp. 229.
BTD0245	Ixodes vespertilionis	free	grotte à Mylosavrakhi	cave	HE	41.2415	23.4004	1	pre 1955					1	1	Beron, P. 2016. Faune cavernicole de la Grèce. Maison d'édition Est-West., Sofia. pp. 229.
BTD0246	Ixodes vespertilionis	free	Grotte Nasioutsik, Serres	cave	HE	41.0263	24.011	1	pre 1955					1	1	Beron, P. 2016. Faune cavernicole de la Grèce. Maison d'édition Est-West., Sofia. pp. 229.
BTD0247	Ixodes vespertilionis	free	Tamnitsata, Kremene Village	cave	BUL	41.5369	24.6281	1	1973-11-28	1				1	1	Beron, P., Petrov, B., & Stoev, P. (2004). The invertebrate cave fauna of the Eastern Rhodopes (Bulgaria and Greece). Biodiversity of Bulgaria, 2, 791-822.
BTD0248	Ixodes vespertilionis	free	Ushatovi dupki (Pz6), Peshtera	cave	BUL	42.0202	24.3196	1	1991-11-23	1				1	1	Beron, P., Petrov, B., & Stoev, P. (2004). The invertebrate cave fauna of the Eastern Rhodopes (Bulgaria and Greece). Biodiversity of Bulgaria, 2, 791-822.
BTD0249	Ixodes vespertilionis	free	Borovskata vodna peshtera (Pv 22), Mostovo	cave	BUL	41.8489	24.9377	1	1992-03-01	1				1	1	Beron, P., Petrov, B., & Stoev, P. (2004). The invertebrate cave fauna of the Eastern Rhodopes (Bulgaria and Greece). Biodiversity of Bulgaria, 2, 791-822.
BTD0250	Ixodes vespertilionis	free	Potoka, Vlahovo	cave	BUL	41.5787	24.8088	1	2007-10-19	1				1	1	Beron, P., Petrov, B., & Stoev, P. (2004). The invertebrate cave fauna of the Eastern Rhodopes (Bulgaria and Greece). Biodiversity of Bulgaria, 2, 791-822.
BTD0251	Ixodes vespertilionis	free	Novata peshtera, Peshtera	cave	BUL	42.0298	24.2989	1	2008-02-16	1				1	1	Beron, P., Petrov, B., & Stoev, P. (2004). The invertebrate cave fauna of the Eastern Rhodopes (Bulgaria and Greece). Biodiversity of Bulgaria, 2, 791-822.
BTD0252	Ixodes vespertilionis	Rhinolophus hipposideros	Kristaleva cave	cave	UA	48.9008	25.7976	0	2000-01-29				5	5	1	Bobkova, O. A. (2002). [Bat Ectoparasite Fauna of Podolia]. Vestnik zoologii, 36: 77-81-28.
BTD0253	Ixodes vespertilionis	Rhinolophus hipposideros	Vitrova Cave	cave	UA	48.6722	25.8785	1	2000-02-04				2	2	1	Bobkova, O. A. (2002). [Bat Ectoparasite Fauna of Podolia]. Vestnik zoologii, 36: 77-81-28.
BTD0254	Ixodes vespertilionis	free	Gaura cu Muscă	cave	RO	44.6777	22.2953	0	10/07/1856					1	1	Bokor, E. (1921). A magyarhoni barlangok izeltlábúi. Arthropoden der ungarischer Grotten. Barlangkutatás, 9, 1-22.
BTD0255	Ixodes vespertilionis	free	Peștera Ponor-Plopa	cave	RO	45.0334	21.8313	0	10/07/1860					1	1	Bokor, E. (1921). A magyarhoni barlangok izeltlábúi. Arthropoden der ungarischer Grotten. Barlangkutatás, 9, 1-22.
BTD0256	Ixodes vespertilionis	free	Gouffre de Pedirac, Lot	cave	Fr	44.5387	1.67564	1	unknown		1			1	1	Bonnet C., 1908a.- Eschatocephalus flavipes (Koch), nouvel Ixodidé pour la faune française. Archives de parasitologie, 12 : 325-327.
BTD0257	Ixodes vespertilionis	free	gouffre de Padirac, Lot	cave	FR	44.8584	1.75005	1	unknown					1	1	Bonnet, A. (1908) Aperçu sur l’anatomie et la classification des Ixodes; faune française des ixodidés. Archives de Parasitologie, 12, 224–227.
BTD0258	Ixodes vespertilionis	free	Nantes	mine	FR	47.1957	-1.48402	1	unknown					1	1	Boyer, P. H., Almeras, L., Plantard, O., Grillon, A., Talagrand-Reboul, E., Mccoy, K., ... & Boulanger, N. (2019). Identification of closely related Ixodes species by protein profiling with MALDI-TOF mass spectrometry. PloS one, 14(10).
BTD0259	Ixodes simplex	Rhinolophus euryale	Jama Sutonjica cave	cave	MN	42.3867	19.3341	1	unknown				1	1	1	Burazerović, J., Ćakić, S., Mihaljica, D., Sukara, R., Ćirović, D., & Tomanović, S. (2015). Ticks (Acari: Argasidae, Ixodidae) parasitizing bats in the central Balkans. Experimental and Applied Acarology, 66(2), 281-291.
BTD0260	Ixodes simplex	Miniopterus schreibersii	Deguricka pecina cave	cave	SRB	44.2454	19.9357	0	unknown		7	78	32	117	67	Burazerović, J., Ćakić, S., Mihaljica, D., Sukara, R., Ćirović, D., & Tomanović, S. (2015). Ticks (Acari: Argasidae, Ixodidae) parasitizing bats in the central Balkans. Experimental and Applied Acarology, 66(2), 281-291.
BTD0261	Ixodes simplex	Miniopterus schreibersii	Hadzi-Prodanova pecina cave	cave	SRB	43.6335	20.2423	1	unknown				2	2	1	Burazerović, J., Ćakić, S., Mihaljica, D., Sukara, R., Ćirović, D., & Tomanović, S. (2015). Ticks (Acari: Argasidae, Ixodidae) parasitizing bats in the central Balkans. Experimental and Applied Acarology, 66(2), 281-291.
BTD0262	Ixodes simplex	Miniopterus schreibersii	Ogorelicka pecina cave	cave	SRB	43.3476	22.086	1	unknown		1	2		3	2	Burazerović, J., Ćakić, S., Mihaljica, D., Sukara, R., Ćirović, D., & Tomanović, S. (2015). Ticks (Acari: Argasidae, Ixodidae) parasitizing bats in the central Balkans. Experimental and Applied Acarology, 66(2), 281-291.
BTD0263	Ixodes simplex	Miniopterus schreibersii	Petnicka pecina cave	cave	SRB	44.2454	19.9357	0	unknown		10	12	8	30	14	Burazerović, J., Ćakić, S., Mihaljica, D., Sukara, R., Ćirović, D., & Tomanović, S. (2015). Ticks (Acari: Argasidae, Ixodidae) parasitizing bats in the central Balkans. Experimental and Applied Acarology, 66(2), 281-291.
BTD0264	Ixodes simplex	Miniopterus schreibersii	Šalitrena pećina cave	cave	SRB	44.1908	20.0785	0	unknown				4	4	3	Burazerović, J., Ćakić, S., Mihaljica, D., Sukara, R., Ćirović, D., & Tomanović, S. (2015). Ticks (Acari: Argasidae, Ixodidae) parasitizing bats in the central Balkans. Experimental and Applied Acarology, 66(2), 281-291.
BTD0265	Ixodes vespertilionis	Rhinolophus euryale	Jama Šutonjića cave	cave	MN	42.3867	19.3341	1	unknown				2	2	1	Burazerović, J., Ćakić, S., Mihaljica, D., Sukara, R., Ćirović, D., & Tomanović, S. (2015). Ticks (Acari: Argasidae, Ixodidae) parasitizing bats in the central Balkans. Experimental and Applied Acarology, 66(2), 281-291.
BTD0266	Ixodes vespertilionis	Rhinolophus euryale	Začirska pećina cave	cave	MN	42.3466	18.9994	1	unknown			1		1	1	Burazerović, J., Ćakić, S., Mihaljica, D., Sukara, R., Ćirović, D., & Tomanović, S. (2015). Ticks (Acari: Argasidae, Ixodidae) parasitizing bats in the central Balkans. Experimental and Applied Acarology, 66(2), 281-291.
BTD0267	Ixodes vespertilionis	Myotis mystacinus	Lazareva pecina cave	cave	SRB	44.0294	21.9623	1	unknown				1	1	1	Burazerović, J., Ćakić, S., Mihaljica, D., Sukara, R., Ćirović, D., & Tomanović, S. (2015). Ticks (Acari: Argasidae, Ixodidae) parasitizing bats in the central Balkans. Experimental and Applied Acarology, 66(2), 281-291.
BTD0268	Ixodes vespertilionis	Rhinolophus euryale	Petnicka pecina cave	cave	SRB	44.2454	19.9357	1	unknown				1	9	9	Burazerović, J., Ćakić, S., Mihaljica, D., Sukara, R., Ćirović, D., & Tomanović, S. (2015). Ticks (Acari: Argasidae, Ixodidae) parasitizing bats in the central Balkans. Experimental and Applied Acarology, 66(2), 281-291.
BTD0269	Ixodes vespertilionis	Rhinolophus ferrumequinum	Petnicka pecina cave	cave	SRB	44.2454	19.9357	1	unknown				1	11	9	Burazerović, J., Ćakić, S., Mihaljica, D., Sukara, R., Ćirović, D., & Tomanović, S. (2015). Ticks (Acari: Argasidae, Ixodidae) parasitizing bats in the central Balkans. Experimental and Applied Acarology, 66(2), 281-291.
BTD0270	Ixodes vespertilionis	Miniopterus schreibersii	Šalitrena pećina cave	cave	SRB	44.1908	20.0785	0	unknown			15		15	3	Burazerović, J., Ćakić, S., Mihaljica, D., Sukara, R., Ćirović, D., & Tomanović, S. (2015). Ticks (Acari: Argasidae, Ixodidae) parasitizing bats in the central Balkans. Experimental and Applied Acarology, 66(2), 281-291.
BTD0271	Ixodes simplex	Myotis myotis	Bogovinska pećina	cave	SRB	43.8971	21.9254	0	unknown					1	1	Burazerović, J.O. 2017. Distribution, diversity and structure of ectoparasite communities of cave dwelling bats (Chiroptera) from the central Balkans. PhD Thesis, Univ. Belgrade.
BTD0272	Ixodes simplex	Miniopterus schreibersii	Dubočka pećina	cave	SRB	44.551	21.7662	0	unknown					1	1	Burazerović, J.O. 2017. Distribution, diversity and structure of ectoparasite communities of cave dwelling bats (Chiroptera) from the central Balkans. PhD Thesis, Univ. Belgrade.
BTD0273	Ixodes simplex	Rhinolophus ferrumequinum	Dudićeva pećina	cave	SRB	44.4344	21.9749	1	unknown					1	3	Burazerović, J.O. 2017. Distribution, diversity and structure of ectoparasite communities of cave dwelling bats (Chiroptera) from the central Balkans. PhD Thesis, Univ. Belgrade.
BTD0274	Ixodes simplex	Miniopterus schreibersii	Pećina Bogova vrata	cave	SRB	43.6726	22.0263	1	unknown					1	5	Burazerović, J.O. 2017. Distribution, diversity and structure of ectoparasite communities of cave dwelling bats (Chiroptera) from the central Balkans. PhD Thesis, Univ. Belgrade.
BTD0275	Ixodes simplex	Miniopterus schreibersii	Petrlaška pećina	cave	SRB	43.0577	22.7855	1	unknown					1	5	Burazerović, J.O. 2017. Distribution, diversity and structure of ectoparasite communities of cave dwelling bats (Chiroptera) from the central Balkans. PhD Thesis, Univ. Belgrade.
BTD0276	Ixodes simplex	Miniopterus schreibersii	Ravanička pećina	cave	SRB	43.9723	21.4971	0	unknown					1	5	Burazerović, J.O. 2017. Distribution, diversity and structure of ectoparasite communities of cave dwelling bats (Chiroptera) from the central Balkans. PhD Thesis, Univ. Belgrade.
BTD0277	Ixodes simplex	Miniopterus schreibersii	Sesalačka pećina	cave	SRB	43.6985	21.9882	0	unknown					1	1	Burazerović, J.O. 2017. Distribution, diversity and structure of ectoparasite communities of cave dwelling bats (Chiroptera) from the central Balkans. PhD Thesis, Univ. Belgrade.
BTD0278	Ixodes vespertilionis	Rhinolophus ferrumequinum	Tribine u Tjentištu	cave	BiH	43.3184	18.6888	1	unknown					1	1	Burazerović, J.O. 2017. Distribution, diversity and structure of ectoparasite communities of cave dwelling bats (Chiroptera) from the central Balkans. PhD Thesis, Univ. Belgrade.
BTD0279	Ixodes vespertilionis	Rhinolophus ferrumequinum	Vaganska pećina	cave	BiH	44.1425	17.1684	1	unknown					1	1	Burazerović, J.O. 2017. Distribution, diversity and structure of ectoparasite communities of cave dwelling bats (Chiroptera) from the central Balkans. PhD Thesis, Univ. Belgrade.
BTD0280	Ixodes vespertilionis	Myotis blythii	Pećina Đato	cave	MN	42.8351	19.9073	1	unknown					3	3	Burazerović, J.O. 2017. Distribution, diversity and structure of ectoparasite communities of cave dwelling bats (Chiroptera) from the central Balkans. PhD Thesis, Univ. Belgrade.
BTD0281	Ixodes vespertilionis	Rhinolophus hipposideros	Pećina Magara	cave	MN	42.4589	19.2032	0	unknown					2	2	Burazerović, J.O. 2017. Distribution, diversity and structure of ectoparasite communities of cave dwelling bats (Chiroptera) from the central Balkans. PhD Thesis, Univ. Belgrade.
BTD0282	Ixodes vespertilionis	Rhinolophus ferrumequinum	Pećina Navotinjsko vrelo	cave	MN	42.7926	19.8461	1	unknown					1	1	Burazerović, J.O. 2017. Distribution, diversity and structure of ectoparasite communities of cave dwelling bats (Chiroptera) from the central Balkans. PhD Thesis, Univ. Belgrade.
BTD0283	Ixodes vespertilionis	Rhinolophus ferrumequinum	Pećina Osoja	cave	MN	43.1386	19.7978	1	unknown					1	1	Burazerović, J.O. 2017. Distribution, diversity and structure of ectoparasite communities of cave dwelling bats (Chiroptera) from the central Balkans. PhD Thesis, Univ. Belgrade.
BTD0284	Ixodes vespertilionis	Rhinolophus ferrumequinum	Pećina Žara	cave	MN	42.2452	19	1	unknown					1	1	Burazerović, J.O. 2017. Distribution, diversity and structure of ectoparasite communities of cave dwelling bats (Chiroptera) from the central Balkans. PhD Thesis, Univ. Belgrade.
BTD0285	Ixodes vespertilionis	Rhinolophus hipposideros	Bogovinska pećina	cave	SRB	43.8971	21.9254	0	unknown					2	2	Burazerović, J.O. 2017. Distribution, diversity and structure of ectoparasite communities of cave dwelling bats (Chiroptera) from the central Balkans. PhD Thesis, Univ. Belgrade.
BTD0286	Ixodes vespertilionis	Rhinolophus ferrumequinum	Hadži-Prodanova pećina	cave	SRB	43.6335	20.2423	1	unknown					1	1	Burazerović, J.O. 2017. Distribution, diversity and structure of ectoparasite communities of cave dwelling bats (Chiroptera) from the central Balkans. PhD Thesis, Univ. Belgrade.
BTD0287	Ixodes vespertilionis	Rhinolophus hipposideros	Ogorelička pećina	cave	SRB	43.3476	22.086	1	unknown					2	2	Burazerović, J.O. 2017. Distribution, diversity and structure of ectoparasite communities of cave dwelling bats (Chiroptera) from the central Balkans. PhD Thesis, Univ. Belgrade.
BTD0288	Ixodes vespertilionis	Myotis myotis	Ozrenska pećina	cave	SRB	43.6364	21.8882	1	unknown					3	3	Burazerović, J.O. 2017. Distribution, diversity and structure of ectoparasite communities of cave dwelling bats (Chiroptera) from the central Balkans. PhD Thesis, Univ. Belgrade.
BTD0289	Ixodes vespertilionis	Rhinolophus ferrumequinum	Petrlaška pećina	cave	SRB	43.0577	22.7855	1	unknown					1	1	Burazerović, J.O. 2017. Distribution, diversity and structure of ectoparasite communities of cave dwelling bats (Chiroptera) from the central Balkans. PhD Thesis, Univ. Belgrade.
BTD0290	Ixodes vespertilionis	Rhinolophus ferrumequinum	Ravanička pećina	cave	SRB	43.9723	21.4971	0	unknown					1	1	Burazerović, J.O. 2017. Distribution, diversity and structure of ectoparasite communities of cave dwelling bats (Chiroptera) from the central Balkans. PhD Thesis, Univ. Belgrade.
BTD0291	Ixodes vespertilionis	Rhinolophus hipposideros	Šanički bezdan	cave	SRB	43.9037	20.1813	1	unknown					2	2	Burazerović, J.O. 2017. Distribution, diversity and structure of ectoparasite communities of cave dwelling bats (Chiroptera) from the central Balkans. PhD Thesis, Univ. Belgrade.
BTD0292	Ixodes simplex	Miniopterus schreibersii	Marmara	cave	TR	40.4553	27.9083	2	2012-02-28					1	1	Bursali, A., Keskin, A., & Tekin, S. (2012). A review of the ticks (Acari: Ixodida) of Turkey: species diversity, hosts and geographical distribution. Experimental and applied acarology, 57(1), 91-104.
BTD0293	Ixodes vespertilionis	Rhinolophus ferrumequinum	Zara		TR	39.8944	37.7562	2	2011-05-25		1			1	1	Bursali, A., Keskin, A., Şimşek, E., Keskin, A., Tekin, S. (2015). A survey of ticks (Acari: Ixodida) infesting some wild animals from Sivas, Turkey. Experimental and Applied Acarology, 66(2), 293-299.
BTD0294	Ixodes simplex	Miniopterus schreibersii	Rancognes	cave	FR	45.6951	0.406937	1	1963-03-03		2			2	1	Cafiso et al (2016) Molecular screening for Midichloria in
BTD0295	Ixodes vespertilionis	Rhinolophus ferrumequinum	Bernay	cave	FR	49.0878	0.596267	1	unknown					1	1	Cafiso et al (2016) Molecular screening for Midichloria in
BTD0296	Ixodes vespertilionis	free	(no site listed, just coordinates)	cave	IT	40.2766	9.40188	0	unknown					1	1	Cassola F. 1982. Il popolamento cavemicolo della Sardegna. Lavori Soc. it. Biog.,N.S., 7: 615-755.
BTD0297	Ixodes vespertilionis	free	(no site listed, just coordinates)	cave	IT	40.3202	9.32644	0	unknown					1	1	Cassola F. 1982. Il popolamento cavemicolo della Sardegna. Lavori Soc. it. Biog.,N.S., 7: 615-755.
BTD0298	Ixodes simplex	Miniopterus schreibersii	Certova Diera	cave	SK	48.5603	17.9158	0	unknown				1	1	1	Cerný, V. (1972). The tick fauna of Czechoslovakia. Folia parasitologica, 19(1), 87-92.
BTD0299	Ixodes vespertilionis	Rhinolophus ferrumequinum	Grotte de Chanzelle	cave	FR	47.4965	-0.01093	1	unknown					1	1	Charrier, N. P., Hermouet, A., Hervet, C., Agoulon, A., Barker, S. C., Heylen, D., ... & Rispe, C. (2019). A transcriptome-based phylogenetic study of hard ticks (Ixodidae). Scientific reports, 9(1), 1-13.
BTD0300	Ixodes vespertilionis	free	Peștera de la Curmătura Pleasei, comuna Râmeț	cave	RO	46.3154	23.5206	0	1938-06-05					1	1	Cooreman, J. (1951). Etudes biospeologiques xxxiv (1). Acariens de Transylvanie. Bull. Int. roy. Sci. nat. Belg, 27, 1-15.
BTD0301	Ixodes vespertilionis	free	Peștera Lucia Mare, Piatra Luciei, comuna Sohodol	cave	RO	46.3343	23.0055	1	1938-07-25					1	1	Cooreman, J. (1951). Etudes biospeologiques xxxiv (1). Acariens de Transylvanie. Bull. Int. roy. Sci. nat. Belg, 27, 1-15.
BTD0302	Ixodes vespertilionis	free	Peștera Condorului, comuna Băița	cave	RO	46.0262	22.8801	1	1938-08-15					1	1	Cooreman, J. (1951). Etudes biospeologiques xxxiv (1). Acariens de Transylvanie. Bull. Int. roy. Sci. nat. Belg, 27, 1-15.
BTD0303	Ixodes vespertilionis	free	grottes Trou des Voleurs, Ain	cave	FR	45.9483	5.4512	1	1952-02-08					1	1	Cooreman, J. (1954). Notes sur quelques Acariens de la faune cavernicole. Bulletin de l'Institut Royal des Sciences Naturelles de Belgique Entomologie, 34: 1-19.
BTD0304	Ixodes vespertilionis	free	Grotte de Hautecoeur, Ain	cave	FR	46.2146	5.34025	1	1952-03-25					1	1	Cooreman, J. (1954). Notes sur quelques Acariens de la faune cavernicole. Bulletin de l'Institut Royal des Sciences Naturelles de Belgique Entomologie, 34: 1-19.
BTD0305	Ixodes vespertilionis	free	Grottes Pré Martin, Vercours	cave	FR	45.0239	5.45381	1	1953-08-19					1	1	Cooreman, J. (1954). Notes sur quelques Acariens de la faune cavernicole. Bulletin de l'Institut Royal des Sciences Naturelles de Belgique Entomologie, 34: 1-19.
BTD0306	Ixodes vespertilionis	free	Grottes de Bournillon, Vercours	cave	FR	45.0542	5.43235	1	1953-08-20					1	1	Cooreman, J. (1954). Notes sur quelques Acariens de la faune cavernicole. Bulletin de l'Institut Royal des Sciences Naturelles de Belgique Entomologie, 34: 1-19.
BTD0307	Ixodes vespertilionis	free	grotte de Liqué, Moulis	cave	FR	42.9634	1.07308	1	1954-04-22					1	1	Cooreman, J. (1954). Notes sur quelques Acariens de la faune cavernicole. Bulletin de l'Institut Royal des Sciences Naturelles de Belgique Entomologie, 34: 1-19.
BTD0308	Ixodes vespertilionis	free	ail Ariège	cave	FR	42.9333	1.45551	1	unknown					1	1	Cooreman, J. (1954). Notes sur quelques Acariens de la faune cavernicole. Bulletin de l'Institut Royal des Sciences Naturelles de Belgique Entomologie, 34: 1-19.
BTD0309	Ixodes vespertilionis	free	Grotte haute de Bédeilhac	cave	FR	42.8719	1.57099	1	unknown					1	1	Cooreman, J. (1954). Notes sur quelques Acariens de la faune cavernicole. Bulletin de l'Institut Royal des Sciences Naturelles de Belgique Entomologie, 34: 1-19.
BTD0310	Ixodes vespertilionis	Rhinolophus sp.	Grotte of Calamès	cave	FR	42.869	1.55595	1	unknown					1	1	Cooreman, J. (1954). Notes sur quelques Acariens de la faune cavernicole. Bulletin de l'Institut Royal des Sciences Naturelles de Belgique Entomologie, 34: 1-19.
BTD0311	Ixodes vespertilionis	Rhinolophus ferrumequinum	Grotte of Cap de la Bouiche	cave	FR	42.9555	1.11959	1	unknown					1	1	Cooreman, J. (1954). Notes sur quelques Acariens de la faune cavernicole. Bulletin de l'Institut Royal des Sciences Naturelles de Belgique Entomologie, 34: 1-19.
BTD0312	Ixodes vespertilionis	Rhinolophus ferrumequinum	Grotte of Cap de la Bouiche	cave	FR	42.9555	1.11959	1	unknown					1	1	Cooreman, J. (1954). Notes sur quelques Acariens de la faune cavernicole. Bulletin de l'Institut Royal des Sciences Naturelles de Belgique Entomologie, 34: 1-19.
BTD0313	Ixodes vespertilionis	Rhinolophus ferrumequinum	Laga a Scudela	cave	IT	45.8088	10.0674	1	unknown					1	1	Cooreman, J. (1954). Notes sur quelques Acariens de la faune cavernicole. Bulletin de l'Institut Royal des Sciences Naturelles de Belgique Entomologie, 35(34), 1-40.
BTD0314	Ixodes vespertilionis	Rhinolophus ferrumequinum	Lovere	cave	IT	45.8088	10.0674	1	unknown					1	1	Cooreman, J. (1954). Notes sur quelques Acariens de la faune cavernicole. Bulletin de l'Institut Royal des Sciences Naturelles de Belgique Entomologie, 35(34), 1-40.
BTD0315	Ixodes vespertilionis	free	grotte des Deux Avens, Vallon, Ardeche	cave	FR	44.3942	4.4124	0	1945-12-29					1	1	Cooreman, J. (1959). Notes sur quelques acariens de la faune cavernicole (ser. 2). Bulletin de Institut royal des Sciences naturelles de Belgique 35: 1-40.
BTD0316	Ixodes vespertilionis	free	grotte du Filleul, St Remèze (Ardèche)	cave	FR	44.3917	4.50108	1	1954-06-10					1	1	Cooreman, J. (1959). Notes sur quelques acariens de la faune cavernicole (ser. 2). Bulletin de Institut royal des Sciences naturelles de Belgique 35: 1-40.
BTD0317	Ixodes vespertilionis	free	grotte de Glandieu (Jura méridional)	cave	FR	45.6484	5.61944	1	1954-06-12					1	1	Cooreman, J. (1959). Notes sur quelques acariens de la faune cavernicole (ser. 2). Bulletin de Institut royal des Sciences naturelles de Belgique 35: 1-40.
BTD0318	Ixodes vespertilionis	free	grotte du Pontet, Vuiteboeuf	cave	CHE	45.8459	5.56127	0	1954-06-14					1	1	Cooreman, J. (1959). Notes sur quelques acariens de la faune cavernicole (ser. 2). Bulletin de Institut royal des Sciences naturelles de Belgique 35: 1-40.
BTD0319	Ixodes vespertilionis	free	grotte de Kiape (Vercors)	cave	FR	44.9676	5.53006	2	1954-07-11					1	1	Cooreman, J. (1959). Notes sur quelques acariens de la faune cavernicole (ser. 2). Bulletin de Institut royal des Sciences naturelles de Belgique 35: 1-40.
BTD0320	Ixodes vespertilionis	free	Buco del Corno, 1004 Lo, Entratico, Bergamo	cave	IT	45.6943	9.88017	0	1955-07-02					1	1	Cooreman, J. (1959). Notes sur quelques acariens de la faune cavernicole (ser. 2). Bulletin de Institut royal des Sciences naturelles de Belgique 35: 1-40.
BTD0321	Ixodes vespertilionis	free	Griffener Burghöhle, Griffen	cave	AUS	46.7044	14.7305	0	1955-07-15					1	1	Cooreman, J. (1959). Notes sur quelques acariens de la faune cavernicole (ser. 2). Bulletin de Institut royal des Sciences naturelles de Belgique 35: 1-40.
BTD0322	Ixodes vespertilionis	free	grotte de Bournillon (Vercors).	cave	FR	45.0542	5.43235	0	1955-07-20					1	1	Cooreman, J. (1959). Notes sur quelques acariens de la faune cavernicole (ser. 2). Bulletin de Institut royal des Sciences naturelles de Belgique 35: 1-40.
BTD0323	Ixodes vespertilionis	free	grotte de Twann (Jura bernois) / Grotte de Cottencher	cave	CHE	46.9637	6.80241	0	1957-08-25					1	1	Cooreman, J. (1959). Notes sur quelques acariens de la faune cavernicole (ser. 2). Bulletin de Institut royal des Sciences naturelles de Belgique 35: 1-40.
BTD0324	Ixodes vespertilionis	Rhinolophus hipposideros	Laga a Scudela, Lovere	cave	IT	45.8088	10.0674	1	unknown					1	1	Cooreman, J. (1959). Notes sur quelques acariens de la faune cavernicole (ser. 2). Bulletin de Institut royal des Sciences naturelles de Belgique 35: 1-40.
BTD0325	Ixodes vespertilionis	Myotis mystacinus	Cheddar Caves	cave	UK	51.278	-2.78273	0	1906-12-27		1			1	1	Coward, T.A. 1907. On the winter habits of the greater horseshoe, Rhinolophus ferrumeqirinum (Schreber) and other cave-haunting bats. Proc. Zool. Soc. Lond. 1907: 312-324.
BTD0326	Ixodes vespertilionis	Rhinolophus ferrumequinum	Cheddar Caves	cave	UK	51.278	-2.78273	0	1906-12-27		1			1	1	Coward, T.A. 1907. On the winter habits of the greater horseshoe, Rhinolophus ferrumeqirinum (Schreber) and other cave-haunting bats. Proc. Zool. Soc. Lond. 1907: 312-324.
BTD0327	Ixodes vespertilionis	Rhinolophus hipposideros	Cheddar Caves	cave	UK	51.278	-2.78273	0	1906-12-27		1			1	1	Coward, T.A. 1907. On the winter habits of the greater horseshoe, Rhinolophus ferrumeqirinum (Schreber) and other cave-haunting bats. Proc. Zool. Soc. Lond. 1907: 312-324.
BTD0328	Ixodes vespertilionis	Myotis alcathoe	Boťany	habitat	SK	48.448	22.0907	1	2009-07-24				1	1	1	Danko, Š., KRIŠTÍN, A., & KRIŠTOFÍK, J. (2010). Myotis alcathoe in eastern Slovakia: occurrence, diet, ectoparasites and notes on its identification in the field. Vespertilio, 13(14), 77-91.
BTD0329	Ixodes simplex	free	Grotte des Pigeons, Sagone	cave	FR	42.1138	8.70155	1	1964-07-14	2				2	1	Dethier, M. (1998). La collection Delhez., 1. Catalogue provisoire. Bulletin des Chercheurs de la Wallonie, XXXVIII, 1998, 33-76.
BTD0330	Ixodes vespertilionis	free	Grotte du Per Noel, Han-sur-Lesse	cave	FR	50.1254	5.18756	1	unknown					1	1	Dethier, M. (1998). La collection Delhez., 1. Catalogue provisoire. Bulletin des Chercheurs de la Wallonie, XXXVIII, 1998, 33-76.
BTD0331	Ixodes vespertilionis	free	Nansnioule	cave	FR	50.4108	5.51722	1	unknown					1	1	Dethier, M. (1998). La collection Delhez., 1. Catalogue provisoire. Bulletin des Chercheurs de la Wallonie, XXXVIII, 1998, 33-76.
BTD0332	Ixodes vespertilionis	Myotis blythii	(no site listed, just coordinates)	cave	PT	39.2587	-9.03927	3	unknown					1	1	Dias JATS (1994) As carracas (Acarina-Ixodoidea) da Península Ibérica. Algumas consideracoes sobre a sua biogeografia e relacionamento com a ixodofauna Afropaleárctica e Afrotropical. Instituto de Investigacao Científica Tropical, Estudos, Ensaios e Documentos 158, Lisboa.
BTD0333	Ixodes vespertilionis	Myotis myotis	(no site listed, just coordinates)	cave	PT	39.602	-8.99134	3	unknown					1	1	Dias JATS (1994) As carracas (Acarina-Ixodoidea) da Península Ibérica. Algumas consideracoes sobre a sua biogeografia e relacionamento com a ixodofauna Afropaleárctica e Afrotropical. Instituto de Investigacao Científica Tropical, Estudos, Ensaios e Documentos 158, Lisboa.
BTD0334	Ixodes vespertilionis	Pipistrellus sp.	(no site listed, just coordinates)		PT	39.1863	-9.0372	3	unknown					1	1	Dias JATS (1994) As carracas (Acarina-Ixodoidea) da Península Ibérica. Algumas consideracoes sobre a sua biogeografia e relacionamento com a ixodofauna Afropaleárctica e Afrotropical. Instituto de Investigacao Científica Tropical, Estudos, Ensaios e Documentos 158, Lisboa.
BTD0335	Ixodes vespertilionis	Rhinolophus ferrumequinum	(no site listed, just coordinates)	cave	PT	41.8756	-6.73658	3	unknown					1	1	Dias JATS (1994) As carracas (Acarina-Ixodoidea) da Península Ibérica. Algumas consideracoes sobre a sua biogeografia e relacionamento com a ixodofauna Afropaleárctica e Afrotropical. Instituto de Investigacao Científica Tropical, Estudos, Ensaios e Documentos 158, Lisboa.
BTD0336	Ixodes vespertilionis	Rhinolophus hipposideros	(no site listed, just coordinates)	cave	PT	39.9281	-8.58302	3	unknown					1	1	Dias JATS (1994) As carracas (Acarina-Ixodoidea) da Península Ibérica. Algumas consideracoes sobre a sua biogeografia e relacionamento com a ixodofauna Afropaleárctica e Afrotropical. Instituto de Investigacao Científica Tropical, Estudos, Ensaios e Documentos 158, Lisboa.
BTD0337	Ixodes simplex	Miniopterus schreibersii	(no site listed, just coordinates)	cave	PT	38.1333	-7.45	2	unknown					1	1	Dias JATS, Núncio MS (1996) Um novo achado ixodolológico (Acarina,Ixodoidea) para a fauna de Portugal. Ixodes (Eschatocephalus) simplex simplex Neumann, 1906. Sep Garcia de Orta Sér Zoologia 21:45-49.
BTD0338	Ixodes simplex	Miniopterus schreibersii	(no site listed, just coordinates)	cave	PT	39.6	-8.41667	2	unknown					1	1	Dias JATS, Núncio MS (1996) Um novo achado ixodolológico (Acarina,Ixodoidea) para a fauna de Portugal. Ixodes (Eschatocephalus) simplex simplex Neumann, 1906. Sep Garcia de Orta Sér Zoologia 21:45-49.
BTD0339	Ixodes simplex	Miniopterus schreibersii	(no site listed, just coordinates)	cave	PT	39.65	-8.58333	2	unknown					1	1	Dias JATS, Núncio MS (1996) Um novo achado ixodolológico (Acarina,Ixodoidea) para a fauna de Portugal. Ixodes (Eschatocephalus) simplex simplex Neumann, 1906. Sep Garcia de Orta Sér Zoologia 21:45-49.
BTD0340	Ixodes simplex	Miniopterus schreibersii	Beja	cave	PT	37.9696	-7.86919	2	unknown		1	1		2	1	Dias JATS, Núncio MS 199. Um novo achado ixodolológico (Acarina, Ixodoidea) para a fauna de Portugal. Ixodes (Eschatocephalus) simplex simplex Neumann, 1906. Sep Garcia de Orta Sér Zoologia 21:45-49.
BTD0341	Ixodes simplex	Miniopterus schreibersii	Santarem	cave	PT	39.3332	-8.73211	3	unknown		1	1		2	1	Dias JATS, Núncio MS 199. Um novo achado ixodolológico (Acarina, Ixodoidea) para a fauna de Portugal. Ixodes (Eschatocephalus) simplex simplex Neumann, 1906. Sep Garcia de Orta Sér Zoologia 21:45-49.
BTD0342	Ixodes vespertilionis	Rhinolophus ferrumequinum	Grotta del Balou (Tann-a do Balou), Isoverde, Campomorone	cave	IT	44.5337	8.86688	1	1946-04-02	1				1	1	Dinale, G. 1958. Sull'inanellamento di pipistrelli in Liguria. Ann. Mus. Stor. Nat. Genova 70: 130-158.
BTD0343	Ixodes vespertilionis	Rhinolophus ferrumequinum	Grotta del Balou/Tann-a do Balou	cave	ITA	44.2841	8.38015	1	1946-04-02					1	1	Dinale, G. 1958. Sull'inanellamento di pipistrelli in Liguria. Ann. Mus. Stor. Nat. Genova 70: 130-158.
BTD0344	Ixodes vespertilionis	Rhinolophus ferrumequinum	Grotta del Volpe, Gargagli, Genova	cave	ITA	44.4481	9.08838	1	1958-02-12		1			1	1	Dinale, G. 1958. Sull'inanellamento di pipistrelli in Liguria. Ann. Mus. Stor. Nat. Genova 70: 130-158.
BTD0345	Ixodes simplex	Miniopterus schreibersii	Ankara	Cave	TUR	40.2177	33.4958	0	2020-11-07		7			7	7	Dincer, E., Timurkan, M. O., Yalcınkaya, D., Hekimoglu, O., Nayır, M. B., Sertkaya, T. Z., & Yorulmaz, T. (2023). Molecular Detection of Tacheng Tick Virus-1 (TcTV-1) and Jingmen Tick Virus in ticks collected from wildlife and livestock in Turkey: First indication of TcTV-1 beyond China. Vector-Borne and Zoonotic Diseases, 23(8), 419-427.
BTD0346	Ixodes simplex	Miniopterus schreibersii	Mersin	Cave	TUR	36.6901	33.4487	0	2020-11-07			2		2	2	Dincer, E., Timurkan, M. O., Yalcınkaya, D., Hekimoglu, O., Nayır, M. B., Sertkaya, T. Z., & Yorulmaz, T. (2023). Molecular Detection of Tacheng Tick Virus-1 (TcTV-1) and Jingmen Tick Virus in ticks collected from wildlife and livestock in Turkey: First indication of TcTV-1 beyond China. Vector-Borne and Zoonotic Diseases, 23(8), 419-427.
BTD0347	Ixodes vespertilionis	Rhinolophus hipposideros	Kirklareli	Cave	TUR	41.7214	27.098	0	2020-11-07				1	1	1	Dincer, E., Timurkan, M. O., Yalcınkaya, D., Hekimoglu, O., Nayır, M. B., Sertkaya, T. Z., & Yorulmaz, T. (2023). Molecular Detection of Tacheng Tick Virus-1 (TcTV-1) and Jingmen Tick Virus in ticks collected from wildlife and livestock in Turkey: First indication of TcTV-1 beyond China. Vector-Borne and Zoonotic Diseases, 23(8), 419-427.
BTD0348	Ixodes simplex	free	(no site listed, just coordinates)		IT	40.6679	8.46102	3	unknown					1	1	Dino Scaravelli, pers com
BTD0349	Ixodes simplex	unknown	(no site listed, just coordinates)		IT	43.2374	11.3084	3	unknown					1	1	Dino Scaravelli, pers com
BTD0350	Ixodes vespertilionis	free	(no site listed, just coordinates)		IT	40.5957	8.53385	3	unknown					1	1	Dino Scaravelli, pers com
BTD0351	Ixodes vespertilionis	free	(no site listed, just coordinates)		IT	44.2907	7.33517	3	unknown					1	1	Dino Scaravelli, pers com
BTD0352	Ixodes vespertilionis	free	(no site listed, just coordinates)		IT	45.6965	8.03924	3	unknown					1	1	Dino Scaravelli, pers com
BTD0353	Ixodes vespertilionis	unknown	(no site listed, just coordinates)		IT	37.5369	13.4131	3	unknown					1	1	Dino Scaravelli, pers com
BTD0354	Ixodes vespertilionis	unknown	(no site listed, just coordinates)		IT	39.7147	9.0283	3	unknown					1	1	Dino Scaravelli, pers com
BTD0355	Ixodes vespertilionis	unknown	(no site listed, just coordinates)		IT	39.9193	18.2177	3	unknown					1	1	Dino Scaravelli, pers com
BTD0356	Ixodes vespertilionis	unknown	(no site listed, just coordinates)		IT	41.038	15.4327	3	unknown					1	1	Dino Scaravelli, pers com
BTD0357	Ixodes vespertilionis	unknown	(no site listed, just coordinates)		IT	41.8383	14.1674	3	unknown					1	1	Dino Scaravelli, pers com
BTD0358	Ixodes vespertilionis	unknown	(no site listed, just coordinates)		IT	42.418	12.8873	3	unknown					1	1	Dino Scaravelli, pers com
BTD0359	Ixodes vespertilionis	unknown	(no site listed, just coordinates)		IT	42.7365	11.9123	3	unknown					1	1	Dino Scaravelli, pers com
BTD0360	Ixodes vespertilionis	unknown	(no site listed, just coordinates)		IT	43.3947	11.1214	3	unknown					1	1	Dino Scaravelli, pers com
BTD0361	Ixodes vespertilionis	unknown	(no site listed, just coordinates)		IT	44.2009	10.4323	3	unknown					1	1	Dino Scaravelli, pers com
BTD0362	Ixodes vespertilionis	unknown	(no site listed, just coordinates)		IT	44.4737	8.72405	3	unknown					1	1	Dino Scaravelli, pers com
BTD0363	Ixodes vespertilionis	unknown	(no site listed, just coordinates)		IT	44.7444	10.9589	3	unknown					1	1	Dino Scaravelli, pers com
BTD0364	Ixodes vespertilionis	unknown	(no site listed, just coordinates)		IT	45.9135	9.66894	3	unknown					1	1	Dino Scaravelli, pers com
BTD0365	Ixodes vespertilionis	unknown	(no site listed, just coordinates)		IT	46.206	13.1938	3	unknown					1	1	Dino Scaravelli, pers com
BTD0366	Ixodes vespertilionis	unknown	(no site listed, just coordinates)		IT	46.277	10.649	3	unknown					1	1	Dino Scaravelli, pers com
BTD0367	Ixodes vespertilionis	free	(no site listed, just coordinates)	cave	DE	48.542	9.522		unknown					1	1	Dobat, K. (1975). Die Höhlenfauna der Schwäbischen Alb mit Einschluß des Dinkelberges, des Schwarzwaldes und des Wutachgebietes. - Abhandlungen zur Karst und Höhlenkunde, Reihe D, Paläontologie, Zoologie: 2, 260-381, München.
BTD0368	Ixodes vespertilionis	free	(no site listed, just coordinates)	cave	DE	48.549	10.173		unknown					1	1	Dobat, K. (1975). Die Höhlenfauna der Schwäbischen Alb mit Einschluß des Dinkelberges, des Schwarzwaldes und des Wutachgebietes. - Abhandlungen zur Karst und Höhlenkunde, Reihe D, Paläontologie, Zoologie: 2, 260-381, München.
BTD0369	Ixodes vespertilionis	free	(no site listed, just coordinates)	cave	DE	49.4138	11.5506		unknown					1	1	Dobat, K. (1978). Die Höhlenfauna der Fränkischen Alb. Bericht der Naturwissenschaftlichen Gesellschaft in Bayreuth, Bd. 16, 1976/78, S. 11-240, Bayreuth.
BTD0370	Ixodes vespertilionis	free	(no site listed, just coordinates)	cave	DE	49.6047	11.5308		unknown					1	1	Dobat, K. (1978). Die Höhlenfauna der Fränkischen Alb. Bericht der Naturwissenschaftlichen Gesellschaft in Bayreuth, Bd. 16, 1976/78, S. 11-240, Bayreuth.
BTD0371	Ixodes vespertilionis	free	(no site listed, just coordinates)	cave	DE	49.7029	11.5688		unknown					1	1	Dobat, K. (1978). Die Höhlenfauna der Fränkischen Alb. Bericht der Naturwissenschaftlichen Gesellschaft in Bayreuth, Bd. 16, 1976/78, S. 11-240, Bayreuth.
BTD0372	Ixodes vespertilionis	free	(no site listed, just coordinates)	cave	DE	49.8078	11.2595		unknown					1	1	Dobat, K. (1978). Die Höhlenfauna der Fränkischen Alb. Bericht der Naturwissenschaftlichen Gesellschaft in Bayreuth, Bd. 16, 1976/78, S. 11-240, Bayreuth.
BTD0373	Ixodes vespertilionis	free	Grotte des Fees, Les Baux	cave	FR	43.743	4.79449	1	1962-04-15	1				1	1	Dobat, K. 1962. Beiträge zur Höhlenfauna der Provence. Die Höhle 13: 74-80.
BTD0374	Ixodes vespertilionis	free	Cefn Cave	cave	UK	53.2635	-3.42572	0	1953-03-27					1	1	GBIF
BTD0375	Ixodes vespertilionis	free	Cefn Cave	cave	UK	53.2635	-3.42572	0	00/00/1951		1			1	1	GBIF
BTD0376	Ixodes vespertilionis	free	Cheddar Caves	cave	UK	51.278	-2.78273	0	1907-01-04					1	1	GBIF
BTD0377	Ixodes vespertilionis	Rhinolophus hipposideros	Cranham caves	cave	UK	51.811	-2.15371	0	1955-04-17					1	1	GBIF
BTD0378	Ixodes vespertilionis	Rhinolophus hipposideros	Cranham caves	cave	UK	51.811	-2.15371	0	1955-05-17					1	1	GBIF
BTD0379	Ixodes vespertilionis	free	Cheddar Caves	cave	UK	51.278	-2.78273	0	00/00/1906					1	1	GBIF
BTD0380	Ixodes vespertilionis	free	Llanefydd	cave	UK	53.2616	-3.57559	0	1952-04-15			1		1	1	GBIF
BTD0381	Ixodes vespertilionis	free	Nant-y-graig	cave	UK	53.2312	-3.49207	0	00/00/1950			1		1	1	GBIF
BTD0382	Ixodes vespertilionis	unknown	Pixies Hole, Chudleigh	cave	UK	50.5952	-3.60495	0	1900-06-03					1	1	GBIF
BTD0383	Ixodes vespertilionis	unknown	Chipping Campden	cave	UK	52.0537	-1.77537	0	1935-12-16					1	1	GBIF
BTD0384	Ixodes vespertilionis	unknown	East Brent		UK	51.2679	-2.94023	0	1939-03-01					1	1	GBIF
BTD0385	Ixodes vespertilionis	unknown	Coole Park		UK	53.093	-8.8217	0	1939-07-10					1	1	GBIF
BTD0386	Ixodes vespertilionis	unknown	Sidcotswallet, Purgatory	cave	UK	51.3232	-2.7548	0	1941-07-01					1	1	GBIF
BTD0387	Ixodes vespertilionis	unknown	Trewarthenick	cave	UK	50.2632	-4.94082	0	1944-03-21					1	1	GBIF
BTD0388	Ixodes vespertilionis	unknown	Great Cones Hole, Cheddar Gorge	cave	UK	51.2872	-2.75421	0	1947-04-02					1	1	GBIF
BTD0389	Ixodes vespertilionis	unknown	Burrington, Goatchurch Cavern nr	cave	UK	51.2915	-2.79013	0	1947-04-05					1	1	GBIF
BTD0390	Ixodes vespertilionis	unknown	Goatchurch Cavern, Mendips	cave	UK	51.3232	-2.7548	0	1947-04-06					1	1	GBIF
BTD0391	Ixodes vespertilionis	unknown	Gt Oones Hole, Cheddar	cave	UK	51.2813	-2.76487	0	1947-04-09					1	1	GBIF
BTD0392	Ixodes vespertilionis	unknown	Buckfastleigh	cave	UK	50.4846	-3.78445	0	1947-04-25					1	1	GBIF
BTD0393	Ixodes vespertilionis	unknown	Selborne	cave	UK	51.096	-0.93749	0	1947-04-25					1	1	GBIF
BTD0394	Ixodes vespertilionis	unknown	Pixies Hole, Chudleigh	cave	UK	50.5952	-3.60495	0	1948-04-08					1	1	GBIF
BTD0395	Ixodes vespertilionis	unknown	Purbeck		UK	50.6647	-2.07211	0	1948-05-06					1	1	GBIF
BTD0396	Ixodes vespertilionis	unknown	Chudleigh Cave	cave	UK	50.5974	-3.60573	0	1948-10-23					1	1	GBIF
BTD0397	Ixodes vespertilionis	unknown	Buckfastleigh, nr	mine	UK	50.4715	-3.76282	0	1949-02-07					1	1	GBIF
BTD0398	Ixodes vespertilionis	unknown	Chudleigh Caves	cave	UK	50.5952	-3.60495	0	1949-03-19					1	1	GBIF
BTD0399	Ixodes vespertilionis	unknown	Chudleigh Small Cave	cave	UK	50.5634	-3.62505	0	1949-03-21					1	1	GBIF
BTD0400	Ixodes vespertilionis	unknown	Ilfracombe	mine	UK	51.2076	-4.11291	0	1949-04-09					1	1	GBIF
BTD0401	Ixodes vespertilionis	unknown	Ruthin Castle tunnel	mine	UK	53.0854	-3.27052	0	1950-06-01					1	1	GBIF
BTD0402	Ixodes vespertilionis	unknown	Holwell Cave, Quantock Hills	cave	UK	51.1003	-3.1275	0	1951-02-18					1	1	GBIF
BTD0403	Ixodes vespertilionis	unknown	Buckfastleigh Caves	cave	UK	50.4846	-3.78445	0	1951-03-25					1	1	GBIF
BTD0404	Ixodes vespertilionis	unknown	Fynum Benno, Tremeirchion, St Asaph		UK	53.2635	-3.42572	0	1951-04-20					1	1	GBIF
BTD0405	Ixodes vespertilionis	unknown	Plas Heaton, St Asaph	cave	UK	53.2587	-3.44805	0	1951-04-20					1	1	GBIF
BTD0406	Ixodes vespertilionis	unknown	Street	cave	UK	51.1116	-2.78706	0	1951-06-20					1	1	GBIF
BTD0407	Ixodes vespertilionis	unknown	Gt Oones Hole, Cheddar	cave	UK	51.2915	-2.79013	0	1952-01-15					1	1	GBIF
BTD0408	Ixodes vespertilionis	unknown	Kerswell, nr Chudleigh		UK	50.6533	-3.62815	0	1952-04-14					1	1	GBIF
BTD0409	Ixodes vespertilionis	unknown	Chudleigh Cave	cave	UK	50.6041	-3.60525	0	1952-05-03					1	1	GBIF
BTD0410	Ixodes vespertilionis	unknown	Llannefydd, nr		UK	53.2616	-3.57559	0	1952-09-15					1	1	GBIF
BTD0411	Ixodes vespertilionis	unknown	Ilfracombe	mine	UK	51.2076	-4.11291	0	1956-04-16					1	1	GBIF
BTD0412	Ixodes vespertilionis	unknown	Whiteshills nr Paganhill	cave	UK	51.766	-2.22601	0	1956-05-15					1	1	GBIF
BTD0413	Ixodes vespertilionis	unknown	Hawks Hole, Burlescombe	cave	UK	50.9266	-3.35309	0	1957-06-02					1	1	GBIF
BTD0414	Ixodes vespertilionis	unknown	Buckfastleigh, Penn Recca nr, slate quarry	mine	UK	50.4848	-3.77036	0	1958-04-17					1	1	GBIF
BTD0415	Ixodes vespertilionis	unknown	Tornewton Cave	cave	UK	50.4958	-3.66714	0	1960-04-17					1	1	GBIF
BTD0416	Ixodes vespertilionis	unknown	Pixies Hole, Chudleigh	cave	UK	50.5974	-3.60291	0	1960-06-08					1	1	GBIF
BTD0417	Ixodes vespertilionis	free	Cefn Cave	cave	UK	53.2635	-3.42572	0	1961-11-12			1		1	1	GBIF
BTD0418	Ixodes vespertilionis	unknown	St Asaph, Cefn Caves	cave	UK	53.2314	-3.47709	0	1961-11-12					1	1	GBIF
BTD0419	Ixodes vespertilionis	unknown	Hawks Hole, Burlescombe	cave	UK	50.9266	-3.35309	0	1962-03-13					1	1	GBIF
BTD0420	Ixodes vespertilionis	unknown	Fonthill		UK	51.1143	-2.07281	0	1963-02-03					1	1	GBIF
BTD0421	Ixodes vespertilionis	unknown	Quaking House Cave, Quantock Hills	cave	UK	51.1094	-3.07272	0	1964-07-15					1	1	GBIF
BTD0422	Ixodes vespertilionis	unknown	Chudleigh Cave	cave	UK	50.5634	-3.62505	0	1964-10-02					1	1	GBIF
BTD0423	Ixodes vespertilionis	unknown	Torr Bridge Cave, Yealmpton	cave	UK	50.377	-4.04061	0	1965-07-17					1	1	GBIF
BTD0424	Ixodes vespertilionis	unknown	Napps Cave, Ilfracombe	cave	UK	51.1858	-4.07614	0	1965-10-10					1	1	GBIF
BTD0425	Ixodes vespertilionis	unknown	Ing Holes, Derby	cave	UK	52.9113	-1.481	0	1966-11-13					1	1	GBIF
BTD0426	Ixodes vespertilionis	unknown	Wookey Hole	cave	UK	51.2248	-2.66727	0	1967-04-16					1	1	GBIF
BTD0427	Ixodes vespertilionis	unknown	Chilmark, nr Salisbury	cave	UK	51.0918	-2.03707	0	1979-12-11					1	1	GBIF
BTD0428	Ixodes vespertilionis	unknown	Crondall		UK	51.1993	-0.92796	0	00/00/1948					1	1	GBIF
BTD0429	Ixodes vespertilionis	unknown	Gop, Flints nr Newmarket	build	UK	53.3533	-3.42872	0	00/00/1953					1	1	GBIF
BTD0430	Ixodes vespertilionis	unknown	Chudleigh Cave	cave	UK	50.5634	-3.62505	0	00/00/1955					1	1	GBIF
BTD0431	Ixodes vespertilionis	unknown	Perry's Pot, Westleigh	cave	UK	50.9402	-3.34637	0	00/00/1956					1	1	GBIF
BTD0432	Ixodes vespertilionis	unknown	Holwell Cave, Quantock Hills	cave	UK	51.1094	-3.07272	0	00/02/1955					1	1	GBIF
BTD0433	Ixodes vespertilionis	Myotis myotis	Dranovski monastir, Tyrnovsko	cave	BUL	43.095	25.6313	0	unknown					1	1	Drenski P. 1955: Săstav i razprostranenie na kărležite (Ixodoidea) v Bălgarija (s ogled na medicinskoto iveterinarnoto im značenie [Artbestand und Verbreitung der Zecken (Ixodoidea) in Bulgarien (im Hinblick auf ihre medizinische und tierärtztliche Bedeutung)]. Bull. Inst. Zool. (Sofija) 4–5: 109–168 (in Bulgarian, Russian and German summ.).
BTD0434	Ixodes vespertilionis	Rhinolophus ferrumequinum	Dranovski monastir, Tyrnovsko	cave	BUL	43.095	25.6313	0	unknown					1	1	Drenski P. 1955: Săstav i razprostranenie na kărležite (Ixodoidea) v Bălgarija (s ogled na medicinskoto iveterinarnoto im značenie [Artbestand und Verbreitung der Zecken (Ixodoidea) in Bulgarien (im Hinblick auf ihre medizinische und tierärtztliche Bedeutung)]. Bull. Inst. Zool. (Sofija) 4–5: 109–168 (in Bulgarian, Russian and German summ.).
BTD0435	Ixodes vespertilionis	Myotis myotis	Goljama podliska (Beljakovec, Tyrnovsko	cave	BUL	43.1077	25.5614	1	unknown					1	1	Drenski P. 1955: Săstav i razprostranenie na kărležite (Ixodoidea) v Bălgarija (s ogled na medicinskoto iveterinarnoto im značenie [Artbestand und Verbreitung der Zecken (Ixodoidea) in Bulgarien (im Hinblick auf ihre medizinische und tierärtztliche Bedeutung)]. Bull. Inst. Zool. (Sofija) 4–5: 109–168 (in Bulgarian, Russian and German summ.).
BTD0436	Ixodes vespertilionis	Rhinolophus ferrumequinum	Goljama podliska (Beljakovec, Tyrnovsko	cave	BUL	43.1077	25.5614	1	unknown					1	1	Drenski P. 1955: Săstav i razprostranenie na kărležite (Ixodoidea) v Bălgarija (s ogled na medicinskoto iveterinarnoto im značenie [Artbestand und Verbreitung der Zecken (Ixodoidea) in Bulgarien (im Hinblick auf ihre medizinische und tierärtztliche Bedeutung)]. Bull. Inst. Zool. (Sofija) 4–5: 109–168 (in Bulgarian, Russian and German summ.).
BTD0437	Ixodes vespertilionis	Myotis myotis	Maazata Peshtera, Bjala, Sliven	cave	BUL	42.8764	27.877	1	unknown					1	1	Drenski P. 1955: Săstav i razprostranenie na kărležite (Ixodoidea) v Bălgarija (s ogled na medicinskoto iveterinarnoto im značenie [Artbestand und Verbreitung der Zecken (Ixodoidea) in Bulgarien (im Hinblick auf ihre medizinische und tierärtztliche Bedeutung)]. Bull. Inst. Zool. (Sofija) 4–5: 109–168 (in Bulgarian, Russian and German summ.).
BTD0438	Ixodes vespertilionis	Rhinolophus ferrumequinum	Maazata Peshtera, Bjala, Sliven	cave	BUL	42.8764	27.877	1	unknown					1	1	Drenski P. 1955: Săstav i razprostranenie na kărležite (Ixodoidea) v Bălgarija (s ogled na medicinskoto iveterinarnoto im značenie [Artbestand und Verbreitung der Zecken (Ixodoidea) in Bulgarien (im Hinblick auf ihre medizinische und tierärtztliche Bedeutung)]. Bull. Inst. Zool. (Sofija) 4–5: 109–168 (in Bulgarian, Russian and German summ.).
BTD0439	Ixodes vespertilionis	Myotis myotis	Suchata Peshtera, Lakatnik	cave	BUL	43.0758	23.3711	1	unknown					1	1	Drenski P. 1955: Săstav i razprostranenie na kărležite (Ixodoidea) v Bălgarija (s ogled na medicinskoto iveterinarnoto im značenie [Artbestand und Verbreitung der Zecken (Ixodoidea) in Bulgarien (im Hinblick auf ihre medizinische und tierärtztliche Bedeutung)]. Bull. Inst. Zool. (Sofija) 4–5: 109–168 (in Bulgarian, Russian and German summ.).
BTD0440	Ixodes vespertilionis	Rhinolophus ferrumequinum	Suchata Peshtera, Lakatnik	cave	BUL	43.0758	23.3711	1	unknown					1	1	Drenski P. 1955: Săstav i razprostranenie na kărležite (Ixodoidea) v Bălgarija (s ogled na medicinskoto iveterinarnoto im značenie [Artbestand und Verbreitung der Zecken (Ixodoidea) in Bulgarien (im Hinblick auf ihre medizinische und tierärtztliche Bedeutung)]. Bull. Inst. Zool. (Sofija) 4–5: 109–168 (in Bulgarian, Russian and German summ.).
BTD0441	Ixodes vespertilionis	Myotis myotis	Temnata dupka, Lakatnik	cave	BUL	43.0903	23.3705	1	unknown					1	1	Drenski P. 1955: Săstav i razprostranenie na kărležite (Ixodoidea) v Bălgarija (s ogled na medicinskoto iveterinarnoto im značenie [Artbestand und Verbreitung der Zecken (Ixodoidea) in Bulgarien (im Hinblick auf ihre medizinische und tierärtztliche Bedeutung)]. Bull. Inst. Zool. (Sofija) 4–5: 109–168 (in Bulgarian, Russian and German summ.).
BTD0442	Ixodes vespertilionis	Rhinolophus ferrumequinum	Temnata dupka, Lakatnik	cave	BUL	43.0903	23.3705	1	unknown					1	1	Drenski P. 1955: Săstav i razprostranenie na kărležite (Ixodoidea) v Bălgarija (s ogled na medicinskoto iveterinarnoto im značenie [Artbestand und Verbreitung der Zecken (Ixodoidea) in Bulgarien (im Hinblick auf ihre medizinische und tierärtztliche Bedeutung)]. Bull. Inst. Zool. (Sofija) 4–5: 109–168 (in Bulgarian, Russian and German summ.).
BTD0443	Ixodes vespertilionis	unknown	Lagodekh State Reserve	cave	GE	41.8984	46.3456	1	unknown					1	1	Dshaparidze. N. 1., 1956. [Ixodid ticks of Lagodekh State Reservation and the biological characteristics of their main representatives]. Trudy Inst. Zool. Akad. Nauk Gruzin. SSR, Tbillsi, 14: 87-104.
BTD0444	Ixodes vespertilionis	Rhinolophus mehelyi	Peștera Limanu	cave	RO	43.808	28.5218	0	1963-10-15					1	1	Dumitrescu, M., Orghidan, T., Tanasachi, J., Georgescu, M. 1965. Contribuţii la studiul monografic al Peşterii de la Limanu. Lucrările Institutului de Speologie "Emil Racoviţă" 4: 21-58.
BTD0445	Ixodes vespertilionis	Rhinolophus mehelyi	Peștera Limanu	cave	RO	43.808	28.5218	0	1965-03-29					1	1	Dumitrescu, M., Orghidan, T., Tanasachi, J., Georgescu, M. 1965. Contribuţii la studiul monografic al Peşterii de la Limanu. Lucrările Institutului de Speologie "Emil Racoviţă" 4: 21-58.
BTD0446	Ixodes vespertilionis	Rhinolophus hipposideros	Dobřichovice	cave	CZ	49.9275	14.2747	1	unknown					1	1	Dusbábek F., 1963. Parasitische Fledermausmilben der Tschechoslowakei IV. Fam. Trombiculidae, Sarcoptidae, Ixodidae, Argasidae und Dermanyssidae (Acarina). Časopis Československé Společnosti Entomologické, 1963, 60: 332-340.
BTD0447	Ixodes vespertilionis	Rhinolophus ferrumequinum	Jaroměř	cave	CZ	50.3568	15.9241	1	unknown					1	1	Dusbábek F., 1963. Parasitische Fledermausmilben der Tschechoslowakei IV. Fam. Trombiculidae, Sarcoptidae, Ixodidae, Argasidae und Dermanyssidae (Acarina). Časopis Československé Společnosti Entomologické, 1963, 60: 332-340.
BTD0448	Ixodes vespertilionis	Myotis myotis	Jihlava	cave	CZ	50.7608	14.1039	1	unknown					1	1	Dusbábek F., 1963. Parasitische Fledermausmilben der Tschechoslowakei IV. Fam. Trombiculidae, Sarcoptidae, Ixodidae, Argasidae und Dermanyssidae (Acarina). Časopis Československé Společnosti Entomologické, 1963, 60: 332-340.
BTD0449	Ixodes vespertilionis	Rhinolophus hipposideros	Karlštejn	cave	CZ	49.9395	14.188	0	unknown					1	1	Dusbábek F., 1963. Parasitische Fledermausmilben der Tschechoslowakei IV. Fam. Trombiculidae, Sarcoptidae, Ixodidae, Argasidae und Dermanyssidae (Acarina). Časopis Československé Společnosti Entomologické, 1963, 60: 332-340.
BTD0450	Ixodes vespertilionis	Myotis blythii	Koněprusy	cave	CZ	49.9209	14.0659	1	unknown					1	1	Dusbábek F., 1963. Parasitische Fledermausmilben der Tschechoslowakei IV. Fam. Trombiculidae, Sarcoptidae, Ixodidae, Argasidae und Dermanyssidae (Acarina). Časopis Československé Společnosti Entomologické, 1963, 60: 332-340.
BTD0451	Ixodes vespertilionis	Plecotus auritus	Mníšek pod Brdy		CZ	49.8665	14.2618	1	unknown					1	1	Dusbábek F., 1963. Parasitische Fledermausmilben der Tschechoslowakei IV. Fam. Trombiculidae, Sarcoptidae, Ixodidae, Argasidae und Dermanyssidae (Acarina). Časopis Československé Společnosti Entomologické, 1963, 60: 332-340.
BTD0452	Ixodes vespertilionis	Rhinolophus ferrumequinum	Nový Knín	mine	CZ	49.788	14.2936	1	unknown					1	1	Dusbábek F., 1963. Parasitische Fledermausmilben der Tschechoslowakei IV. Fam. Trombiculidae, Sarcoptidae, Ixodidae, Argasidae und Dermanyssidae (Acarina). Časopis Československé Společnosti Entomologické, 1963, 60: 332-340.
BTD0453	Ixodes vespertilionis	Rhinolophus ferrumequinum	Srbsko	mine	CZ	49.9435	14.143	1	unknown					1	1	Dusbábek F., 1963. Parasitische Fledermausmilben der Tschechoslowakei IV. Fam. Trombiculidae, Sarcoptidae, Ixodidae, Argasidae und Dermanyssidae (Acarina). Časopis Československé Společnosti Entomologické, 1963, 60: 332-340.
BTD0454	Ixodes vespertilionis	Myotis myotis	Tanvald	mine	CZ	50.7375	15.3079	1	unknown					1	1	Dusbábek F., 1963. Parasitische Fledermausmilben der Tschechoslowakei IV. Fam. Trombiculidae, Sarcoptidae, Ixodidae, Argasidae und Dermanyssidae (Acarina). Časopis Československé Společnosti Entomologické, 1963, 60: 332-340.
BTD0455	Ixodes vespertilionis	Rhinolophus hipposideros	Zbraslav	mine	CZ	49.9761	14.3932	1	unknown					1	1	Dusbábek F., 1963. Parasitische Fledermausmilben der Tschechoslowakei IV. Fam. Trombiculidae, Sarcoptidae, Ixodidae, Argasidae und Dermanyssidae (Acarina). Časopis Československé Společnosti Entomologické, 1963, 60: 332-340.
BTD0456	Ixodes vespertilionis	Rhinolophus hipposideros	Ardovo, Ardovská jaskyňa cave	cave	SK	48.5213	20.4206	0	unknown					1	1	Dusbábek F., 1963. Parasitische Fledermausmilben der Tschechoslowakei IV. Fam. Trombiculidae, Sarcoptidae, Ixodidae, Argasidae und Dermanyssidae (Acarina). Časopis Československé Společnosti Entomologické, 1963, 60: 332-340.
BTD0457	Ixodes vespertilionis	Miniopterus schreibersii	Čertova diera cave	cave	SK	48.4777	20.4699	0	unknown					1	1	Dusbábek F., 1963. Parasitische Fledermausmilben der Tschechoslowakei IV. Fam. Trombiculidae, Sarcoptidae, Ixodidae, Argasidae und Dermanyssidae (Acarina). Časopis Československé Společnosti Entomologické, 1963, 60: 332-340.
BTD0458	Ixodes vespertilionis	Myotis myotis	Drienovská Jaskyòa cave	cave	SK	48.6289	20.9508	0	unknown					1	1	Dusbábek F., 1963. Parasitische Fledermausmilben der Tschechoslowakei IV. Fam. Trombiculidae, Sarcoptidae, Ixodidae, Argasidae und Dermanyssidae (Acarina). Časopis Československé Společnosti Entomologické, 1963, 60: 332-340.
BTD0459	Ixodes vespertilionis	Rhinolophus ferrumequinum	Drienovská Jaskyòa cave	cave	SK	48.6289	20.9508	0	unknown					1	1	Dusbábek F., 1963. Parasitische Fledermausmilben der Tschechoslowakei IV. Fam. Trombiculidae, Sarcoptidae, Ixodidae, Argasidae und Dermanyssidae (Acarina). Časopis Československé Společnosti Entomologické, 1963, 60: 332-340.
BTD0460	Ixodes vespertilionis	Myotis blythii	Ludmilla Cave, Gombasek, Slavec	cave	SK	48.5807	20.4557	0	unknown					1	1	Dusbábek F., 1963. Parasitische Fledermausmilben der Tschechoslowakei IV. Fam. Trombiculidae, Sarcoptidae, Ixodidae, Argasidae und Dermanyssidae (Acarina). Časopis Československé Společnosti Entomologické, 1963, 60: 332-340.
BTD0461	Ixodes vespertilionis	Plecotus auritus	Ludmilla Cave, Gombasek, Slavec	cave	SK	48.5807	20.4557	0	unknown					1	1	Dusbábek F., 1963. Parasitische Fledermausmilben der Tschechoslowakei IV. Fam. Trombiculidae, Sarcoptidae, Ixodidae, Argasidae und Dermanyssidae (Acarina). Časopis Československé Společnosti Entomologické, 1963, 60: 332-340.
BTD0462	Ixodes vespertilionis	Rhinolophus euryale	Vlčia diera cave	cave	SK	48.7961	18.3911	0	unknown					1	1	Dusbábek F., 1963. Parasitische Fledermausmilben der Tschechoslowakei IV. Fam. Trombiculidae, Sarcoptidae, Ixodidae, Argasidae und Dermanyssidae (Acarina). Časopis Československé Společnosti Entomologické, 1963, 60: 332-340.
BTD0463	Ixodes vespertilionis	Rhinolophus ferrumequinum	Suchata Peshtera, Lakatnik	cave	BUL	43.0758	23.3711	1	1962-01-03			2	4	6	1	Dusbábek F., 1964. Contribution a la connaissance des acariens (Acarina) parasites des chiroptères de Bulgarie. Acarologia 6: 5-25.
BTD0464	Ixodes vespertilionis	free	(no site listed, just coordinates)		UA	44.9927	34.4482	2	unknown					1	1	Emchuk, E. M. 1960. [Ixodid ticks. Fauna Ukrayiny], 25. Wid. AN URSR Kiiv (in Ukrainian).
BTD0465	Ixodes vespertilionis	free	(no site listed, just coordinates)		UA	48.4938	24.8255	2	unknown					1	1	Emchuk, E. M. 1960. [Ixodid ticks. Fauna Ukrayiny], 25. Wid. AN URSR Kiiv (in Ukrainian).
BTD0466	Ixodes vespertilionis	Myotis blythii	(no site listed, just coordinates)		UA	48.8429	23.6219	2	unknown					1	1	Emchuk, E. M. 1960. [Ixodid ticks. Fauna Ukrayiny], 25. Wid. AN URSR Kiiv (in Ukrainian).
BTD0467	Ixodes simplex	Miniopterus schreibersii	Spain, Cataluna	mine	ESP	42.1881	2.51309	3	unknown					1	77	Estrada-Pena, A., & Serra-Cobo, J. (1991). The Acarinia and Nycteribidia zones of Miniopterus schreibersii Kuhl (Mammalia: Chiroptera) in the northest Spain. Folia Parasitologica, 38, 345-354.
BTD0468	Ixodes simplex	Miniopterus schreibersii	Tetuan	cave	MO	35.5924	-5.37898	1	1987-05-14				1	1	1	Estrada-Peña, A., C. Ibañez, and D. Trujillo. 1990. Nuevas citas de ácaros parásitos de quirópteros en la Península Ibérica, Norte de África e Islas de la Macaronesia. Rev. Iber. Parasitol. 50: 91–94.
BTD0469	Ixodes vespertilionis	Rhinolophus ferrumequinum	Tetuan	cave	MO	35.5924	-5.37898	1	1987-05-14		1			1	1	Estrada-Peña, A., C. Ibañez, and D. Trujillo. 1990. Nuevas citas de ácaros parásitos de quirópteros en la Península Ibérica, Norte de África e Islas de la Macaronesia. Rev. Iber. Parasitol. 50: 91–94.
BTD0470	Ixodes vespertilionis	Rhinolophus ferrumequinum	Cueva de las Guixas, Villanova, Huesca	cave	ESP	42.6828	-0.532409	0	1987-05-22				1	1	1	Estrada-Peña, A., C. Ibañez, and D. Trujillo. 1990. Nuevas citas de ácaros parásitos de quirópteros en la Península Ibérica, Norte de África e Islas de la Macaronesia. Rev. Iber. Parasitol. 50: 91–94.
BTD0471	Ixodes vespertilionis	Rhinolophus ferrumequinum	Grazalema, Cadiz	cave	ESP	36.7614	-5.37404	1	1987-06-04				1	1	1	Estrada-Peña, A., C. Ibañez, and D. Trujillo. 1990. Nuevas citas de ácaros parásitos de quirópteros en la Península Ibérica, Norte de África e Islas de la Macaronesia. Rev. Iber. Parasitol. 50: 91–94.
BTD0472	Ixodes simplex	free	Castanya mine	mine	ESP	41.7971	2.34694	1	1990-04-15				32	32	1	Estrada-Peña, A., De La Cruz, J., & Daniel, M. (1990). Unusefulness of CO2-baited traps for collecting bat ticks in nature. Folia parasitologica, 38(4), 295-296.
BTD0473	Ixodes vespertilionis	Rhinolophus euryale	Avene del Castellet de Dalt (Barcelona)	cave	ESP	41.3858	2.17577	1	1954-05-09		1			1	1	Estrada-Peña, A., Peribanez-Lopez, M. A., Sanchez-Acedo, C., Balcells-Rocamora, E., & Serra-Cobo, J. (1989). Distribution and faunal composition in north and northeast of Spain of some mites and ticks parasitic on Chiroptera (Spinturnicidae, Macronyssidae, Ixodidae, and Argasidae). Acarologia.
BTD0474	Ixodes simplex	Miniopterus schreibersii	Avene del Davi (Barcelona)	cave	ESP	41.3858	2.17577	1	1958-12-01			2		2	1	Estrada-Peña, A., Peribanez-Lopez, M. A., Sanchez-Acedo, C., Balcells-Rocamora, E., & Serra-Cobo, J. (1989). Distribution and faunal composition in north and northeast of Spain of some mites and ticks parasitic on Chiroptera (Spinturnicidae, Macronyssidae, Ixodidae, and Argasidae). Acarologia.
BTD0475	Ixodes vespertilionis	Rhinolophus ferrumequinum	Cueva Saspilexeta (Navarniz, Vizcaya)	cave	ESP	43.22	-2.69785	1	1959-01-25		1	1	2	4	1	Estrada-Peña, A., Peribanez-Lopez, M. A., Sanchez-Acedo, C., Balcells-Rocamora, E., & Serra-Cobo, J. (1989). Distribution and faunal composition in north and northeast of Spain of some mites and ticks parasitic on Chiroptera (Spinturnicidae, Macronyssidae, Ixodidae, and Argasidae). Acarologia.
BTD0476	Ixodes vespertilionis	Rhinolophus ferrumequinum	Sima de Racheta (Arrâtua, Alava),	cave	ESP	42.9086	-2.6996	2	1959-02-22	1	1		4	6	1	Estrada-Peña, A., Peribanez-Lopez, M. A., Sanchez-Acedo, C., Balcells-Rocamora, E., & Serra-Cobo, J. (1989). Distribution and faunal composition in north and northeast of Spain of some mites and ticks parasitic on Chiroptera (Spinturnicidae, Macronyssidae, Ixodidae, and Argasidae). Acarologia.
BTD0477	Ixodes vespertilionis	Rhinolophus ferrumequinum	ltxitxoa (Navarra)	cave	ESP	42.9192	-1.8275	1	1959-03-27		1	1		2	1	Estrada-Peña, A., Peribanez-Lopez, M. A., Sanchez-Acedo, C., Balcells-Rocamora, E., & Serra-Cobo, J. (1989). Distribution and faunal composition in north and northeast of Spain of some mites and ticks parasitic on Chiroptera (Spinturnicidae, Macronyssidae, Ixodidae, and Argasidae). Acarologia.
BTD0478	Ixodes vespertilionis	Rhinolophus ferrumequinum	lrurzun (Navarra)	cave	ESP	42.9192	-1.8275	1	1960-10-16				1	1	1	Estrada-Peña, A., Peribanez-Lopez, M. A., Sanchez-Acedo, C., Balcells-Rocamora, E., & Serra-Cobo, J. (1989). Distribution and faunal composition in north and northeast of Spain of some mites and ticks parasitic on Chiroptera (Spinturnicidae, Macronyssidae, Ixodidae, and Argasidae). Acarologia.
BTD0479	Ixodes vespertilionis	Rhinolophus hipposideros	Coba Grande (Alava)	cave	ESP	42.9168	-2.69839	1	1960-11-20				3	3	1	Estrada-Peña, A., Peribanez-Lopez, M. A., Sanchez-Acedo, C., Balcells-Rocamora, E., & Serra-Cobo, J. (1989). Distribution and faunal composition in north and northeast of Spain of some mites and ticks parasitic on Chiroptera (Spinturnicidae, Macronyssidae, Ixodidae, and Argasidae). Acarologia.
BTD0480	Ixodes simplex	Miniopterus schreibersii	Avene del Davi (Barcelona)	cave	ESP	41.3858	2.17577	1	1960-11-28		1	1		2	1	Estrada-Peña, A., Peribanez-Lopez, M. A., Sanchez-Acedo, C., Balcells-Rocamora, E., & Serra-Cobo, J. (1989). Distribution and faunal composition in north and northeast of Spain of some mites and ticks parasitic on Chiroptera (Spinturnicidae, Macronyssidae, Ixodidae, and Argasidae). Acarologia.
BTD0481	Ixodes simplex	Miniopterus schreibersii	Avene del Davi (Barcelona)	cave	ESP	41.3858	2.17577	1	1960-11-30			1		1	1	Estrada-Peña, A., Peribanez-Lopez, M. A., Sanchez-Acedo, C., Balcells-Rocamora, E., & Serra-Cobo, J. (1989). Distribution and faunal composition in north and northeast of Spain of some mites and ticks parasitic on Chiroptera (Spinturnicidae, Macronyssidae, Ixodidae, and Argasidae). Acarologia.
BTD0482	Ixodes vespertilionis	Myotis myotis	Can Palomeres (Barcelona)	cave	ESP	41.3858	2.17577	1	1961-01-04					1	1	Estrada-Peña, A., Peribanez-Lopez, M. A., Sanchez-Acedo, C., Balcells-Rocamora, E., & Serra-Cobo, J. (1989). Distribution and faunal composition in north and northeast of Spain of some mites and ticks parasitic on Chiroptera (Spinturnicidae, Macronyssidae, Ixodidae, and Argasidae). Acarologia.
BTD0483	Ixodes vespertilionis	Myotis capaccinii	Cueva Joliana (Alcoy, Alicante)	cave	ESP	38.346	-0.490685	1	1961-03-05	1				1	1	Estrada-Peña, A., Peribanez-Lopez, M. A., Sanchez-Acedo, C., Balcells-Rocamora, E., & Serra-Cobo, J. (1989). Distribution and faunal composition in north and northeast of Spain of some mites and ticks parasitic on Chiroptera (Spinturnicidae, Macronyssidae, Ixodidae, and Argasidae). Acarologia.
BTD0484	Ixodes vespertilionis	Rhinolophus ferrumequinum	Cueva Joliana (Alcoy, Alicante)	cave	ESP	38.346	-0.490685	1	1961-03-05				2	2	1	Estrada-Peña, A., Peribanez-Lopez, M. A., Sanchez-Acedo, C., Balcells-Rocamora, E., & Serra-Cobo, J. (1989). Distribution and faunal composition in north and northeast of Spain of some mites and ticks parasitic on Chiroptera (Spinturnicidae, Macronyssidae, Ixodidae, and Argasidae). Acarologia.
BTD0485	Ixodes vespertilionis	Rhinolophus ferrumequinum	Sima de Racheta (Arrâtua, Alava),	cave	ESP	42.9086	-2.6996	2	1961-03-12		1	1		2	1	Estrada-Peña, A., Peribanez-Lopez, M. A., Sanchez-Acedo, C., Balcells-Rocamora, E., & Serra-Cobo, J. (1989). Distribution and faunal composition in north and northeast of Spain of some mites and ticks parasitic on Chiroptera (Spinturnicidae, Macronyssidae, Ixodidae, and Argasidae). Acarologia.
BTD0486	Ixodes vespertilionis	Rhinolophus ferrumequinum	Cueva Joliana (Alcoy, Alicante)	cave	ESP	38.346	-0.490685	1	1961-04-30			2		2	1	Estrada-Peña, A., Peribanez-Lopez, M. A., Sanchez-Acedo, C., Balcells-Rocamora, E., & Serra-Cobo, J. (1989). Distribution and faunal composition in north and northeast of Spain of some mites and ticks parasitic on Chiroptera (Spinturnicidae, Macronyssidae, Ixodidae, and Argasidae). Acarologia.
BTD0487	Ixodes vespertilionis	Plecotus auritus	Belatxiquieta (Vizcaya)	cave	ESP	43.22	-2.69785	1	1961-11-27			3		3	1	Estrada-Peña, A., Peribanez-Lopez, M. A., Sanchez-Acedo, C., Balcells-Rocamora, E., & Serra-Cobo, J. (1989). Distribution and faunal composition in north and northeast of Spain of some mites and ticks parasitic on Chiroptera (Spinturnicidae, Macronyssidae, Ixodidae, and Argasidae). Acarologia.
BTD0488	Ixodes vespertilionis	Rhinolophus ferrumequinum	Cueva Armiiia (Berriatua, Alava)	cave	ESP	42.9168	-2.69839	1	1962-11-18			1		1	1	Estrada-Peña, A., Peribanez-Lopez, M. A., Sanchez-Acedo, C., Balcells-Rocamora, E., & Serra-Cobo, J. (1989). Distribution and faunal composition in north and northeast of Spain of some mites and ticks parasitic on Chiroptera (Spinturnicidae, Macronyssidae, Ixodidae, and Argasidae). Acarologia.
BTD0489	Ixodes vespertilionis	Rhinolophus ferrumequinum	Cueva de la Venta de la Perra (Caranza, Vizcaya)	cave	ESP	43.22	-2.69785	1	1963-04-08			1		1	1	Estrada-Peña, A., Peribanez-Lopez, M. A., Sanchez-Acedo, C., Balcells-Rocamora, E., & Serra-Cobo, J. (1989). Distribution and faunal composition in north and northeast of Spain of some mites and ticks parasitic on Chiroptera (Spinturnicidae, Macronyssidae, Ixodidae, and Argasidae). Acarologia.
BTD0490	Ixodes vespertilionis	Rhinolophus ferrumequinum	Venta de la Perra (Carranza, Vizcaya)	cave	ESP	43.22	-2.69785	1	1963-06-10		1			1	1	Estrada-Peña, A., Peribanez-Lopez, M. A., Sanchez-Acedo, C., Balcells-Rocamora, E., & Serra-Cobo, J. (1989). Distribution and faunal composition in north and northeast of Spain of some mites and ticks parasitic on Chiroptera (Spinturnicidae, Macronyssidae, Ixodidae, and Argasidae). Acarologia.
BTD0491	Ixodes vespertilionis	Myotis blythii	Cueva Joliana (Alcoy, Alicante)	cave	ESP	38.346	-0.490685	1	1963-11-14				1	1	1	Estrada-Peña, A., Peribanez-Lopez, M. A., Sanchez-Acedo, C., Balcells-Rocamora, E., & Serra-Cobo, J. (1989). Distribution and faunal composition in north and northeast of Spain of some mites and ticks parasitic on Chiroptera (Spinturnicidae, Macronyssidae, Ixodidae, and Argasidae). Acarologia.
BTD0492	Ixodes simplex	Miniopterus schreibersii	Can Palomeres (Barcelona)	cave	ESP	41.3858	2.17577	1	1964-05-10			1		1	1	Estrada-Peña, A., Peribanez-Lopez, M. A., Sanchez-Acedo, C., Balcells-Rocamora, E., & Serra-Cobo, J. (1989). Distribution and faunal composition in north and northeast of Spain of some mites and ticks parasitic on Chiroptera (Spinturnicidae, Macronyssidae, Ixodidae, and Argasidae). Acarologia.
BTD0493	Ixodes vespertilionis	Rhinolophus ferrumequinum	Cueva Brenilla (San Pedro de Galdanes, Vizcaya)	cave	ESP	43.22	-2.69785	1	1964-11-22				1	1	1	Estrada-Peña, A., Peribanez-Lopez, M. A., Sanchez-Acedo, C., Balcells-Rocamora, E., & Serra-Cobo, J. (1989). Distribution and faunal composition in north and northeast of Spain of some mites and ticks parasitic on Chiroptera (Spinturnicidae, Macronyssidae, Ixodidae, and Argasidae). Acarologia.
BTD0494	Ixodes vespertilionis	Rhinolophus ferrumequinum	Cueva Santimamiiie (Cortezubi, Vizcaya)	cave	ESP	43.22	-2.69785	1	1967-01-16				1	1	1	Estrada-Peña, A., Peribanez-Lopez, M. A., Sanchez-Acedo, C., Balcells-Rocamora, E., & Serra-Cobo, J. (1989). Distribution and faunal composition in north and northeast of Spain of some mites and ticks parasitic on Chiroptera (Spinturnicidae, Macronyssidae, Ixodidae, and Argasidae). Acarologia.
BTD0495	Ixodes vespertilionis	Rhinolophus euryale	Cueva Castaiinera (Obreg6n, Santander)	cave	ESP	43.4734	-3.81896	1	1967-03-20				5	5	1	Estrada-Peña, A., Peribanez-Lopez, M. A., Sanchez-Acedo, C., Balcells-Rocamora, E., & Serra-Cobo, J. (1989). Distribution and faunal composition in north and northeast of Spain of some mites and ticks parasitic on Chiroptera (Spinturnicidae, Macronyssidae, Ixodidae, and Argasidae). Acarologia.
BTD0496	Ixodes vespertilionis	Rhinolophus ferrumequinum	Aguilan (Zaragoza)	mine	ESP	41.6434	-0.86719	1	1986-03-01			1		1	1	Estrada-Peña, A., Peribanez-Lopez, M. A., Sanchez-Acedo, C., Balcells-Rocamora, E., & Serra-Cobo, J. (1989). Distribution and faunal composition in north and northeast of Spain of some mites and ticks parasitic on Chiroptera (Spinturnicidae, Macronyssidae, Ixodidae, and Argasidae). Acarologia.
BTD0497	Ixodes vespertilionis	Rhinolophus ferrumequinum	Mozota (Zaragoza)	mine	ESP	41.6434	-0.86719	1	1986-03-22				1	1	1	Estrada-Peña, A., Peribanez-Lopez, M. A., Sanchez-Acedo, C., Balcells-Rocamora, E., & Serra-Cobo, J. (1989). Distribution and faunal composition in north and northeast of Spain of some mites and ticks parasitic on Chiroptera (Spinturnicidae, Macronyssidae, Ixodidae, and Argasidae). Acarologia.
BTD0498	Ixodes simplex	Miniopterus schreibersii	Mines de la Cartanya (Barcelona)	mine	ESP	41.3858	2.17577	1	1986-05-04			4	2	6	1	Estrada-Peña, A., Peribanez-Lopez, M. A., Sanchez-Acedo, C., Balcells-Rocamora, E., & Serra-Cobo, J. (1989). Distribution and faunal composition in north and northeast of Spain of some mites and ticks parasitic on Chiroptera (Spinturnicidae, Macronyssidae, Ixodidae, and Argasidae). Acarologia.
BTD0499	Ixodes vespertilionis	Rhinolophus euryale	Herrera (Zaragoza)	mine	ESP	41.6434	-0.86719	1	1986-06-13			1		1	1	Estrada-Peña, A., Peribanez-Lopez, M. A., Sanchez-Acedo, C., Balcells-Rocamora, E., & Serra-Cobo, J. (1989). Distribution and faunal composition in north and northeast of Spain of some mites and ticks parasitic on Chiroptera (Spinturnicidae, Macronyssidae, Ixodidae, and Argasidae). Acarologia.
BTD0500	Ixodes vespertilionis	Rhinolophus hipposideros	Tosos (Zaragoza)	cave	ESP	41.6434	-0.86719	1	1986-06-19			1	1	2	1	Estrada-Peña, A., Peribanez-Lopez, M. A., Sanchez-Acedo, C., Balcells-Rocamora, E., & Serra-Cobo, J. (1989). Distribution and faunal composition in north and northeast of Spain of some mites and ticks parasitic on Chiroptera (Spinturnicidae, Macronyssidae, Ixodidae, and Argasidae). Acarologia.
BTD0501	Ixodes simplex	Miniopterus schreibersii	Avene dels Pouetons (Barcelona)	cave	ESP	41.3858	2.17577	1	1986-06-20			2	1	3	1	Estrada-Peña, A., Peribanez-Lopez, M. A., Sanchez-Acedo, C., Balcells-Rocamora, E., & Serra-Cobo, J. (1989). Distribution and faunal composition in north and northeast of Spain of some mites and ticks parasitic on Chiroptera (Spinturnicidae, Macronyssidae, Ixodidae, and Argasidae). Acarologia.
BTD0502	Ixodes vespertilionis	Rhinolophus euryale	Vallés (Barcelona)	cave	ESP	41.6971	2.34179	1	1954-05-09		1			1	1	Estrada-Peña, A., Sànchez-Acedo, C., Peribáñez-López, M. A., Balcells-Rocamora, E., & Serra-Cobo, J. 1988. Nuevos datos relativos a la distribución de los Ixodoidea en Espana. III: Garrapatas de Quirópteros. Revista iberica de parasitología, 48(2), 203-204.
BTD0503	Ixodes vespertilionis	Rhinolophus ferrumequinum	Racheta (Alava)	cave	ESP	43.3463	-2.63598	1	1959-11-22	1		2	3	6	1	Estrada-Peña, A., Sànchez-Acedo, C., Peribáñez-López, M. A., Balcells-Rocamora, E., & Serra-Cobo, J. 1988. Nuevos datos relativos a la distribución de los Ixodoidea en Espana. III: Garrapatas de Quirópteros. Revista iberica de parasitología, 48(2), 203-204.
BTD0504	Ixodes simplex	Miniopterus schreibersii	Avenc del Davi (Barcelona)	cave	ESP	41.3858	2.17577	1	1960-11-28			2		2	1	Estrada-Peña, A., Sànchez-Acedo, C., Peribáñez-López, M. A., Balcells-Rocamora, E., & Serra-Cobo, J. 1988. Nuevos datos relativos a la distribución de los Ixodoidea en Espana. III: Garrapatas de Quirópteros. Revista iberica de parasitología, 48(2), 203-204.
BTD0505	Ixodes simplex	Miniopterus schreibersii	Avenc del Davi (Barcelona)	cave	ESP	41.3858	2.17577	1	1960-11-30			1		1	1	Estrada-Peña, A., Sànchez-Acedo, C., Peribáñez-López, M. A., Balcells-Rocamora, E., & Serra-Cobo, J. 1988. Nuevos datos relativos a la distribución de los Ixodoidea en Espana. III: Garrapatas de Quirópteros. Revista iberica de parasitología, 48(2), 203-204.
BTD0506	Ixodes vespertilionis	Myotis myotis	Mines de Can Palomares	cave	ESP	41.3858	2.17577	1	1961-01-04		1			1	1	Estrada-Peña, A., Sànchez-Acedo, C., Peribáñez-López, M. A., Balcells-Rocamora, E., & Serra-Cobo, J. 1988. Nuevos datos relativos a la distribución de los Ixodoidea en Espana. III: Garrapatas de Quirópteros. Revista iberica de parasitología, 48(2), 203-204.
BTD0507	Ixodes vespertilionis	Rhinolophus ferrumequinum	Alcoy (Alicante)	cave	ESP	38.346	-0.490685	1	1961-03-05				1	1	1	Estrada-Peña, A., Sànchez-Acedo, C., Peribáñez-López, M. A., Balcells-Rocamora, E., & Serra-Cobo, J. 1988. Nuevos datos relativos a la distribución de los Ixodoidea en Espana. III: Garrapatas de Quirópteros. Revista iberica de parasitología, 48(2), 203-204.
BTD0508	Ixodes vespertilionis	Rhinolophus ferrumequinum	Racheta (Alava)	cave	ESP	42.9086	-2.6996	1	1961-03-12		1	1		2	1	Estrada-Peña, A., Sànchez-Acedo, C., Peribáñez-López, M. A., Balcells-Rocamora, E., & Serra-Cobo, J. 1988. Nuevos datos relativos a la distribución de los Ixodoidea en Espana. III: Garrapatas de Quirópteros. Revista iberica de parasitología, 48(2), 203-204.
BTD0509	Ixodes vespertilionis	Rhinolophus ferrumequinum	Alcoy (Alicante)	cave	ESP	38.346	-0.490685	1	1961-04-10			2	1	3	1	Estrada-Peña, A., Sànchez-Acedo, C., Peribáñez-López, M. A., Balcells-Rocamora, E., & Serra-Cobo, J. 1988. Nuevos datos relativos a la distribución de los Ixodoidea en Espana. III: Garrapatas de Quirópteros. Revista iberica de parasitología, 48(2), 203-204.
BTD0510	Ixodes vespertilionis	Rhinolophus ferrumequinum	Venta de la Perra (Vizcaya)	cave	ESP	43.22	-2.69785	1	1963-04-10		1			1	1	Estrada-Peña, A., Sànchez-Acedo, C., Peribáñez-López, M. A., Balcells-Rocamora, E., & Serra-Cobo, J. 1988. Nuevos datos relativos a la distribución de los Ixodoidea en Espana. III: Garrapatas de Quirópteros. Revista iberica de parasitología, 48(2), 203-204.
BTD0511	Ixodes vespertilionis	Myotis blythii	Alcoy (Alicante)	cave	ESP	38.346	-0.490685	1	1963-09-14				1	1	1	Estrada-Peña, A., Sànchez-Acedo, C., Peribáñez-López, M. A., Balcells-Rocamora, E., & Serra-Cobo, J. 1988. Nuevos datos relativos a la distribución de los Ixodoidea en Espana. III: Garrapatas de Quirópteros. Revista iberica de parasitología, 48(2), 203-204.
BTD0512	Ixodes vespertilionis	Rhinolophus ferrumequinum	Bolivar (Vizcaya)	build	ESP	43.2498	-2.54949	1	1964-01-26			1		1	1	Estrada-Peña, A., Sànchez-Acedo, C., Peribáñez-López, M. A., Balcells-Rocamora, E., & Serra-Cobo, J. 1988. Nuevos datos relativos a la distribución de los Ixodoidea en Espana. III: Garrapatas de Quirópteros. Revista iberica de parasitología, 48(2), 203-204.
BTD0513	Ixodes simplex	Miniopterus schreibersii	Cueva Castahera (Santander)	cave	ESP	43.4734	-3.81896	1	1964-05-10			1		1	1	Estrada-Peña, A., Sànchez-Acedo, C., Peribáñez-López, M. A., Balcells-Rocamora, E., & Serra-Cobo, J. 1988. Nuevos datos relativos a la distribución de los Ixodoidea en Espana. III: Garrapatas de Quirópteros. Revista iberica de parasitología, 48(2), 203-204.
BTD0514	Ixodes vespertilionis	Rhinolophus ferrumequinum	Cueva Brenilla (Vizcaya)	cave	ESP	43.22	-2.69785	1	1964-11-12				1	1	1	Estrada-Peña, A., Sànchez-Acedo, C., Peribáñez-López, M. A., Balcells-Rocamora, E., & Serra-Cobo, J. 1988. Nuevos datos relativos a la distribución de los Ixodoidea en Espana. III: Garrapatas de Quirópteros. Revista iberica de parasitología, 48(2), 203-204.
BTD0515	Ixodes vespertilionis	Myotis capaccinii	Alcoy (Alicante)	cave	ESP	38.346	-0.490685	1	1965-03-05		1			1	1	Estrada-Peña, A., Sànchez-Acedo, C., Peribáñez-López, M. A., Balcells-Rocamora, E., & Serra-Cobo, J. 1988. Nuevos datos relativos a la distribución de los Ixodoidea en Espana. III: Garrapatas de Quirópteros. Revista iberica de parasitología, 48(2), 203-204.
BTD0516	Ixodes vespertilionis	Rhinolophus ferrumequinum	Laguaya (Vizcaya)	cave	ESP	43.2501	-2.78067	1	1965-11-07			1		1	1	Estrada-Peña, A., Sànchez-Acedo, C., Peribáñez-López, M. A., Balcells-Rocamora, E., & Serra-Cobo, J. 1988. Nuevos datos relativos a la distribución de los Ixodoidea en Espana. III: Garrapatas de Quirópteros. Revista iberica de parasitología, 48(2), 203-204.
BTD0517	Ixodes vespertilionis	Rhinolophus euryale	Castanera (Santander)	cave	ESP	43.4734	-3.81896	1	1967-03-30				5	5	1	Estrada-Peña, A., Sànchez-Acedo, C., Peribáñez-López, M. A., Balcells-Rocamora, E., & Serra-Cobo, J. 1988. Nuevos datos relativos a la distribución de los Ixodoidea en Espana. III: Garrapatas de Quirópteros. Revista iberica de parasitología, 48(2), 203-204.
BTD0518	Ixodes vespertilionis	Rhinolophus ferrumequinum	Cueva Santirnamine (Alava)	cave	ESP	43.22	-2.69785	1	1967-10-16				1	1	1	Estrada-Peña, A., Sànchez-Acedo, C., Peribáñez-López, M. A., Balcells-Rocamora, E., & Serra-Cobo, J. 1988. Nuevos datos relativos a la distribución de los Ixodoidea en Espana. III: Garrapatas de Quirópteros. Revista iberica de parasitología, 48(2), 203-204.
BTD0519	Ixodes simplex	Miniopterus schreibersii	Cueva del Frare (Valencia)	cave	ESP	41.6371	2.0188	0	1968-07-26		1	2		3	1	Estrada-Peña, A., Sànchez-Acedo, C., Peribáñez-López, M. A., Balcells-Rocamora, E., & Serra-Cobo, J. 1988. Nuevos datos relativos a la distribución de los Ixodoidea en Espana. III: Garrapatas de Quirópteros. Revista iberica de parasitología, 48(2), 203-204.
BTD0520	Ixodes simplex	Miniopterus schreibersii	Cova de la Vall de'n Rubi (Barcelona)	cave	ESP	41.1189	1.24449	1	1986-04-06			1	2	3	1	Estrada-Peña, A., Sànchez-Acedo, C., Peribáñez-López, M. A., Balcells-Rocamora, E., & Serra-Cobo, J. 1988. Nuevos datos relativos a la distribución de los Ixodoidea en Espana. III: Garrapatas de Quirópteros. Revista iberica de parasitología, 48(2), 203-204.
BTD0521	Ixodes simplex	Miniopterus schreibersii	Mines de la Cartanya (Barcelona)	mine	ESP	41.3858	2.17577	1	1986-04-19				1	1	1	Estrada-Peña, A., Sànchez-Acedo, C., Peribáñez-López, M. A., Balcells-Rocamora, E., & Serra-Cobo, J. 1988. Nuevos datos relativos a la distribución de los Ixodoidea en Espana. III: Garrapatas de Quirópteros. Revista iberica de parasitología, 48(2), 203-204.
BTD0522	Ixodes vespertilionis	Rhinolophus hipposideros	Tosos (Zaragoza)	cave	ESP	41.6434	-0.86719	1	1986-04-19			1	1	2	1	Estrada-Peña, A., Sànchez-Acedo, C., Peribáñez-López, M. A., Balcells-Rocamora, E., & Serra-Cobo, J. 1988. Nuevos datos relativos a la distribución de los Ixodoidea en Espana. III: Garrapatas de Quirópteros. Revista iberica de parasitología, 48(2), 203-204.
BTD0523	Ixodes simplex	Miniopterus schreibersii	Avenc dels Poetons (Barcelona)	cave	ESP	41.4622	2.09168	1	1986-04-20			1	1	2	1	Estrada-Peña, A., Sànchez-Acedo, C., Peribáñez-López, M. A., Balcells-Rocamora, E., & Serra-Cobo, J. 1988. Nuevos datos relativos a la distribución de los Ixodoidea en Espana. III: Garrapatas de Quirópteros. Revista iberica de parasitología, 48(2), 203-204.
BTD0524	Ixodes vespertilionis	Miniopterus schreibersii	Avenc del Poetons (Barcelona)	cave	ESP	41.4622	2.09168	1	1986-04-20			1		1	1	Estrada-Peña, A., Sànchez-Acedo, C., Peribáñez-López, M. A., Balcells-Rocamora, E., & Serra-Cobo, J. 1988. Nuevos datos relativos a la distribución de los Ixodoidea en Espana. III: Garrapatas de Quirópteros. Revista iberica de parasitología, 48(2), 203-204.
BTD0525	Ixodes simplex	Miniopterus schreibersii	Mines de la Cartanya (Barcelona)	mine	ESP	41.3858	2.17577	1	1986-05-04			3	2	5	1	Estrada-Peña, A., Sànchez-Acedo, C., Peribáñez-López, M. A., Balcells-Rocamora, E., & Serra-Cobo, J. 1988. Nuevos datos relativos a la distribución de los Ixodoidea en Espana. III: Garrapatas de Quirópteros. Revista iberica de parasitología, 48(2), 203-204.
BTD0526	Ixodes vespertilionis	Miniopterus schreibersii	Mines de la Cartanya (Barcelona)	cave	ESP	41.3858	2.17577	1	1986-05-04			1		1	1	Estrada-Peña, A., Sànchez-Acedo, C., Peribáñez-López, M. A., Balcells-Rocamora, E., & Serra-Cobo, J. 1988. Nuevos datos relativos a la distribución de los Ixodoidea en Espana. III: Garrapatas de Quirópteros. Revista iberica de parasitología, 48(2), 203-204.
BTD0527	Ixodes simplex	Miniopterus schreibersii	Can Palomares (Barcelona)	cave	ESP	41.3858	2.17577	1	1986-05-11		1			1	1	Estrada-Peña, A., Sànchez-Acedo, C., Peribáñez-López, M. A., Balcells-Rocamora, E., & Serra-Cobo, J. 1988. Nuevos datos relativos a la distribución de los Ixodoidea en Espana. III: Garrapatas de Quirópteros. Revista iberica de parasitología, 48(2), 203-204.
BTD0528	Ixodes vespertilionis	Miniopterus schreibersii	Mines de Can Palomares (Barcelona)	cave	ESP	41.3858	2.17577	1	1986-05-11			1		1	1	Estrada-Peña, A., Sànchez-Acedo, C., Peribáñez-López, M. A., Balcells-Rocamora, E., & Serra-Cobo, J. 1988. Nuevos datos relativos a la distribución de los Ixodoidea en Espana. III: Garrapatas de Quirópteros. Revista iberica de parasitología, 48(2), 203-204.
BTD0529	Ixodes vespertilionis	Rhinolophus ferrumequinum	VillanCia (Huesca)	cave	ESP	37.3892	-6.6062	1	1986-05-24			1	1	2	1	Estrada-Peña, A., Sànchez-Acedo, C., Peribáñez-López, M. A., Balcells-Rocamora, E., & Serra-Cobo, J. 1988. Nuevos datos relativos a la distribución de los Ixodoidea en Espana. III: Garrapatas de Quirópteros. Revista iberica de parasitología, 48(2), 203-204.
BTD0530	Ixodes simplex	Miniopterus schreibersii	Mines de la Cartanya (Barcelona)	mine	ESP	41.3858	2.17577	1	1986-10-12				1	1	1	Estrada-Peña, A., Sànchez-Acedo, C., Peribáñez-López, M. A., Balcells-Rocamora, E., & Serra-Cobo, J. 1988. Nuevos datos relativos a la distribución de los Ixodoidea en Espana. III: Garrapatas de Quirópteros. Revista iberica de parasitología, 48(2), 203-204.
BTD0531	Ixodes simplex	Miniopterus schreibersii	Mines de la Cartanya (Barcelona)	mine	ESP	41.3858	2.17577	1	1986-10-26				1	1	1	Estrada-Peña, A., Sànchez-Acedo, C., Peribáñez-López, M. A., Balcells-Rocamora, E., & Serra-Cobo, J. 1988. Nuevos datos relativos a la distribución de los Ixodoidea en Espana. III: Garrapatas de Quirópteros. Revista iberica de parasitología, 48(2), 203-204.
BTD0532	Ixodes simplex	Miniopterus schreibersii	Mines de la Cartanya (Barcelona)	mine	ESP	41.3858	2.17577	1	1986-11-16			1		1	1	Estrada-Peña, A., Sànchez-Acedo, C., Peribáñez-López, M. A., Balcells-Rocamora, E., & Serra-Cobo, J. 1988. Nuevos datos relativos a la distribución de los Ixodoidea en Espana. III: Garrapatas de Quirópteros. Revista iberica de parasitología, 48(2), 203-204.
BTD0533	Ixodes simplex	Miniopterus schreibersii	Mines de la Cartanya (Barcelona)	mine	ESP	41.3858	2.17577	1	1986-12-10			1		1	1	Estrada-Peña, A., Sànchez-Acedo, C., Peribáñez-López, M. A., Balcells-Rocamora, E., & Serra-Cobo, J. 1988. Nuevos datos relativos a la distribución de los Ixodoidea en Espana. III: Garrapatas de Quirópteros. Revista iberica de parasitología, 48(2), 203-204.
BTD0534	Ixodes simplex	Miniopterus schreibersii	Can Palomares (Barcelona)	cave	ESP	41.3858	2.17577	1	00/06/1960			2		2	1	Estrada-Peña, A., Sànchez-Acedo, C., Peribáñez-López, M. A., Balcells-Rocamora, E., & Serra-Cobo, J. 1988. Nuevos datos relativos a la distribución de los Ixodoidea en Espana. III: Garrapatas de Quirópteros. Revista iberica de parasitología, 48(2), 203-204.
BTD0535	Ixodes simplex	Miniopterus schreibersii	Avenc del Davi (Barcelona)	cave	ESP	41.3858	2.17577	1	00/12/1958			2		2	1	Estrada-Peña, A., Sànchez-Acedo, C., Peribáñez-López, M. A., Balcells-Rocamora, E., & Serra-Cobo, J. 1988. Nuevos datos relativos a la distribución de los Ixodoidea en Espana. III: Garrapatas de Quirópteros. Revista iberica de parasitología, 48(2), 203-204.
BTD0536	Ixodes vespertilionis	Myotis dasycneme	St.Pietersberg	build	NL	51.4275	6.09285	1	1941-01-15					1	1	Eyndhoven, van GL. (1941) Mijten op vleermuizen (III). Tijdschr. Entomol., 84: XXVII-XXVIII.
BTD0537	Ixodes vespertilionis	Myotis daubentonii	St.Pietersberg	build	NL	51.4275	6.09285	1	1941-01-15					1	1	Eyndhoven, van GL. (1941) Mijten op vleermuizen (III). Tijdschr. Entomol., 84: XXVII-XXVIII.
BTD0538	Ixodes vespertilionis	Myotis emarginatus	St.Pietersberg	build	NL	51.4275	6.09285	1	1941-01-15					1	1	Eyndhoven, van GL. (1941) Mijten op vleermuizen (III). Tijdschr. Entomol., 84: XXVII-XXVIII.
BTD0539	Ixodes vespertilionis	Myotis myotis	St.Pietersberg	build	NL	51.4275	6.09285	1	1941-01-15		1			1	1	Eyndhoven, van GL. (1941) Mijten op vleermuizen (III). Tijdschr. Entomol., 84: XXVII-XXVIII.
BTD0540	Ixodes vespertilionis	Myotis mystacinus	St.Pietersberg	build	NL	51.4275	6.09285	1	1941-01-15					1	1	Eyndhoven, van GL. (1941) Mijten op vleermuizen (III). Tijdschr. Entomol., 84: XXVII-XXVIII.
BTD0541	Ixodes vespertilionis	Myotis nattereri	St.Pietersberg	build	NL	51.4275	6.09285	1	1941-01-15					1	1	Eyndhoven, van GL. (1941) Mijten op vleermuizen (III). Tijdschr. Entomol., 84: XXVII-XXVIII.
BTD0542	Ixodes vespertilionis	Rhinolophus ferrumequinum	St.Pietersberg	build	NL	50.8215	5.68612	1	1941-01-15					1	1	Eyndhoven, van GL. (1941) Mijten op vleermuizen (III). Tijdschr. Entomol., 84: XXVII-XXVIII.
BTD0543	Ixodes vespertilionis	Rhinolophus hipposideros	St.Pietersberg	build	NL	51.4275	6.09285	1	1941-01-15					1	1	Eyndhoven, van GL. (1941) Mijten op vleermuizen (III). Tijdschr. Entomol., 84: XXVII-XXVIII.
BTD0544	Ixodes vespertilionis	Myotis dasycneme	St.Pietersberg	build	NL	51.4275	6.09285	1	1942-01-02					1	1	Eyndhoven, van GL. (1943) Mijten op vleermuizen (V) (Chiropterologische mededelingen no 23). Tijdschr. Entomol., 85: XLIV.
BTD0545	Ixodes vespertilionis	Myotis mystacinus	St.Pietersberg	build	NL	51.4275	6.09285	1	1942-01-02					1	1	Eyndhoven, van GL. (1943) Mijten op vleermuizen (V) (Chiropterologische mededelingen no 23). Tijdschr. Entomol., 85: XLIV.
BTD0546	Ixodes vespertilionis	Rhinolophus ferrumequinum	St.Pietersberg	build	NL	51.4275	6.09285	1	1942-01-02					1	1	Eyndhoven, van GL. (1943) Mijten op vleermuizen (V) (Chiropterologische mededelingen no 23). Tijdschr. Entomol., 85: XLIV.
BTD0547	Ixodes vespertilionis	Myotis emarginatus	St.Pietersberg	build	NL	51.4275	6.09285	1	1942-12-22					1	1	Eyndhoven, van GL. (1943) Mijten op vleermuizen (V) (Chiropterologische mededelingen no 23). Tijdschr. Entomol., 85: XLIV.
BTD0548	Ixodes vespertilionis	free	Grotta I di Ca’ Boschetti	cave	IT	44.2583	11.6744	0	2012-06-02	1				1	1	Fabbri, R. (2013). Invertebrati della Grotta del Re Tiberio, di altre cavità naturali attigue e della cava di Monte Tondo. I GESSI E LA CAVA DI MONTE TONDO Memorie dell’Istituto Italiano di Speleologia s. II, 26: 303-334.
BTD0549	Ixodes vespertilionis	free	La Tanaccia	cave	IT	44.2275	11.7556	1	2013-08-16		1			1	1	Fabbri, R., Poletti, K., Lucci, P., Piastra, S. (2015). Invertebrati delle cavità dei Gessi di Brisighella e Rontana. I Gessi di Brisighella e Rontana (Ravenna). Studio multidisciplinare di un’area carsica nella Vena del Gesso romagnola. Memorie dell’Istituto Italiano di Speleologia, serie II, 28, 341-365.
BTD0550	Ixodes vespertilionis	Myotis brandtii	Ichalkovsky Bor, Nizhny Novgorod Oblast, Russia	cave	RU	55.4451	44.6395	1	unknown					1	1	Fadeeva, GA., EE Boryakova (2018) [Ectoparasites of the bats from karst caves of the Nature Reserve ‘Ichalkovsky Bor’ (Nizhny Novgorod Region)]. Samarskiy Nau. Vest. 7: 122-126
BTD0551	Ixodes vespertilionis	free	Grotte de Remouchamps	cave	BE	50.4802	5.71211	0	1912-06-10	1				1	1	Fain, A. (1989). Remarques preliminaires sur les tiques (Acariens Ixodoidea) de Belgique. In: VERRANDELINGEN VAN RET SYMPOSIUM "INVERTEBRATEN VAN BELGIE", 1989, p. 211-217.
BTD0552	Ixodes vespertilionis	free	Trou du Diable à Engihoul	cave	BE	50.0019	4.66745	0	1930-03-05		1			1	1	Fain, A. (1989). Remarques preliminaires sur les tiques (Acariens Ixodoidea) de Belgique. In: VERRANDELINGEN VAN RET SYMPOSIUM "INVERTEBRATEN VAN BELGIE", 1989, p. 211-217.
BTD0553	Ixodes vespertilionis	Rhinolophus ferrumequinum	Trou du Diable à Ramioul	cave	BE	50.0019	4.66745	0	1930-03-05		1			1	1	Fain, A. (1989). Remarques preliminaires sur les tiques (Acariens Ixodoidea) de Belgique. In: VERRANDELINGEN VAN RET SYMPOSIUM "INVERTEBRATEN VAN BELGIE", 1989, p. 211-217.
BTD0554	Ixodes vespertilionis	free	Caverne Enghihoul, à Ehein	cave	BE	50.5453	5.44448	0	1932-04-10	2				2	1	Fain, A. (1989). Remarques preliminaires sur les tiques (Acariens Ixodoidea) de Belgique. In: VERRANDELINGEN VAN RET SYMPOSIUM "INVERTEBRATEN VAN BELGIE", 1989, p. 211-217.
BTD0555	Ixodes vespertilionis	Rhinolophus ferrumequinum	Comblain-au-Pont, Abîme	cave	BE	50.4765	5.56686	0	1933-03-26			1	2	3	1	Fain, A. (1989). Remarques preliminaires sur les tiques (Acariens Ixodoidea) de Belgique. In: VERRANDELINGEN VAN RET SYMPOSIUM "INVERTEBRATEN VAN BELGIE", 1989, p. 211-217.
BTD0556	Ixodes vespertilionis	Rhinolophus hipposideros	Comblain-au-Pont, Abîme	cave	BE	50.4765	5.56686	0	1933-03-26			1	3	4	1	Fain, A. (1989). Remarques preliminaires sur les tiques (Acariens Ixodoidea) de Belgique. In: VERRANDELINGEN VAN RET SYMPOSIUM "INVERTEBRATEN VAN BELGIE", 1989, p. 211-217.
BTD0557	Ixodes vespertilionis	free	Grotte de Hohière à Aisne-Heydt-lez-bomal	cave	BE	50.7263	5.80973	0	1933-07-16	8				8	1	Fain, A. (1989). Remarques preliminaires sur les tiques (Acariens Ixodoidea) de Belgique. In: VERRANDELINGEN VAN RET SYMPOSIUM "INVERTEBRATEN VAN BELGIE", 1989, p. 211-217.
BTD0558	Ixodes vespertilionis	free	Ben-Ahin, Trou Manto	cave	BE	50.502	5.18524	0	1934-01-03		2			2	1	Fain, A. (1989). Remarques preliminaires sur les tiques (Acariens Ixodoidea) de Belgique. In: VERRANDELINGEN VAN RET SYMPOSIUM "INVERTEBRATEN VAN BELGIE", 1989, p. 211-217.
BTD0559	Ixodes vespertilionis	free	Trou des Nutons, à Flavion	cave	BE	50.2496	4.71823	1	1948-01-10	1	1			2	1	Fain, A. (1989). Remarques preliminaires sur les tiques (Acariens Ixodoidea) de Belgique. In: VERRANDELINGEN VAN RET SYMPOSIUM "INVERTEBRATEN VAN BELGIE", 1989, p. 211-217.
BTD0560	Ixodes vespertilionis	free	Trou du Diable à Engihoul	cave	BE	50.0019	4.66745	0	1948-03-02			2		2	1	Fain, A. (1989). Remarques preliminaires sur les tiques (Acariens Ixodoidea) de Belgique. In: VERRANDELINGEN VAN RET SYMPOSIUM "INVERTEBRATEN VAN BELGIE", 1989, p. 211-217.
BTD0561	Ixodes vespertilionis	Myotis myotis	Grotte de Rochefort	cave	BE	50.1553	5.22819	0	1969-02-28		1	3		4	1	Fain, A. (1989). Remarques preliminaires sur les tiques (Acariens Ixodoidea) de Belgique. In: VERRANDELINGEN VAN RET SYMPOSIUM "INVERTEBRATEN VAN BELGIE", 1989, p. 211-217.
BTD0562	Ixodes vespertilionis	Miniopterus schreibersii	Gaura cu Muscă	cave	RO	44.6777	22.2953	0	unknown		1	1		2	1	Feider, Z. 1965. Fauna R.P.Romania. Arachnida, vol V, fasc.2. Editura Academiei, Bucuresti.
BTD0563	Ixodes vespertilionis	Rhinolophus ferrumequinum	Peștera Liliecilor, Gura Dobrogei	cave	RO	44.4669	28.4808	0	unknown					1	1	Feider, Z. 1965. Fauna R.P.Romania. Arachnida, vol V, fasc.2. Editura Academiei, Bucuresti.
BTD0564	Ixodes vespertilionis	free	Cueva de los Moros	cave	ESP	42.297	-2.89906	1	1905-08-19	x	x			1	1	Feider, Z., Mironescu I., 1970. Sur les Ixodides des grottes du bassin méditerranéen (collection de la Biospeologica » 1905-1930). Description d’une nouvelle espèce et variation phénotypique d’Ixodes (Escatocephalus) vespertilionis » : 351-369. Émile G. Racovitza1868-1968. Livre du Centenaire. Bucarest, Éditions de l’Académie de la République socialiste de Roumanie.ű
BTD0565	Ixodes vespertilionis	Chiroptera sp.	Forau de la Dorica	cave	ESP	40.2845	-3.89087	1	1911-06-26	x	x			1	1	Feider, Z., Mironescu I., 1970. Sur les Ixodides des grottes du bassin méditerranéen (collection de la Biospeologica » 1905-1930). Description d’une nouvelle espèce et variation phénotypique d’Ixodes (Escatocephalus) vespertilionis » : 351-369. Émile G. Racovitza1868-1968. Livre du Centenaire. Bucarest, Éditions de l’Académie de la République socialiste de Roumanie.ű
BTD0566	Ixodes vespertilionis	free	Cueva del Cerro de la Pileta, Benaojân, Ronda, Malaga	cave	ESP	36.6913	-5.26988	0	1912-02-15	x	x			1	1	Feider, Z., Mironescu I., 1970. Sur les Ixodides des grottes du bassin méditerranéen (collection de la Biospeologica » 1905-1930). Description d’une nouvelle espèce et variation phénotypique d’Ixodes (Escatocephalus) vespertilionis » : 351-369. Émile G. Racovitza1868-1968. Livre du Centenaire. Bucarest, Éditions de l’Académie de la République socialiste de Roumanie.ű
BTD0567	Ixodes vespertilionis	free	Cueva de San Miguel	cave	ESP	36.126	-5.34553	0	1912-04-06	x	x			1	1	Feider, Z., Mironescu I., 1970. Sur les Ixodides des grottes du bassin méditerranéen (collection de la Biospeologica » 1905-1930). Description d’une nouvelle espèce et variation phénotypique d’Ixodes (Escatocephalus) vespertilionis » : 351-369. Émile G. Racovitza1868-1968. Livre du Centenaire. Bucarest, Éditions de l’Académie de la République socialiste de Roumanie.ű
BTD0568	Ixodes vespertilionis	Miniopterus schreibersii	Predjama/Luegg cave	cave	SLO	45.8157	14.1269	0	1914-04-26	x	x			1	1	Feider, Z., Mironescu I., 1970. Sur les Ixodides des grottes du bassin méditerranéen (collection de la Biospeologica » 1905-1930). Description d’une nouvelle espèce et variation phénotypique d’Ixodes (Escatocephalus) vespertilionis » : 351-369. Émile G. Racovitza1868-1968. Livre du Centenaire. Bucarest, Éditions de l’Académie de la République socialiste de Roumanie.ű
BTD0569	Ixodes vespertilionis	Rhinolophus ferrumequinum	Mrzla jama	cave	SLO	45.6665	14.2991	1	1914-04-28	x	x			1	1	Feider, Z., Mironescu I., 1970. Sur les Ixodides des grottes du bassin méditerranéen (collection de la Biospeologica » 1905-1930). Description d’une nouvelle espèce et variation phénotypique d’Ixodes (Escatocephalus) vespertilionis » : 351-369. Émile G. Racovitza1868-1968. Livre du Centenaire. Bucarest, Éditions de l’Académie de la République socialiste de Roumanie.ű
BTD0570	Ixodes vespertilionis	free	Cueva de Quintanala	cave	ESP	42.4356	-4.59271	1	1915-05-31	x	x			1	1	Feider, Z., Mironescu I., 1970. Sur les Ixodides des grottes du bassin méditerranéen (collection de la Biospeologica » 1905-1930). Description d’une nouvelle espèce et variation phénotypique d’Ixodes (Escatocephalus) vespertilionis » : 351-369. Émile G. Racovitza1868-1968. Livre du Centenaire. Bucarest, Éditions de l’Académie de la République socialiste de Roumanie.ű
BTD0571	Ixodes vespertilionis	free	Grotte de Montbolo	cave	FR	42.4848	2.65508	1	1915-10-15	x	x			1	1	Feider, Z., Mironescu I., 1970. Sur les Ixodides des grottes du bassin méditerranéen (collection de la Biospeologica » 1905-1930). Description d’une nouvelle espèce et variation phénotypique d’Ixodes (Escatocephalus) vespertilionis » : 351-369. Émile G. Racovitza1868-1968. Livre du Centenaire. Bucarest, Éditions de l’Académie de la République socialiste de Roumanie.ű
BTD0572	Ixodes vespertilionis	free	Grotte de la Baume Bournois	cave	FR	47.4764	6.48599	1	1916-04-20	x	x			1	1	Feider, Z., Mironescu I., 1970. Sur les Ixodides des grottes du bassin méditerranéen (collection de la Biospeologica » 1905-1930). Description d’une nouvelle espèce et variation phénotypique d’Ixodes (Escatocephalus) vespertilionis » : 351-369. Émile G. Racovitza1868-1968. Livre du Centenaire. Bucarest, Éditions de l’Académie de la République socialiste de Roumanie.ű
BTD0573	Ixodes vespertilionis	free	Grotte de la Baume, Archée	cave	FR	47.0284	6.28444	1	1916-04-27	x	x			1	1	Feider, Z., Mironescu I., 1970. Sur les Ixodides des grottes du bassin méditerranéen (collection de la Biospeologica » 1905-1930). Description d’une nouvelle espèce et variation phénotypique d’Ixodes (Escatocephalus) vespertilionis » : 351-369. Émile G. Racovitza1868-1968. Livre du Centenaire. Bucarest, Éditions de l’Académie de la République socialiste de Roumanie.ű
BTD0574	Ixodes vespertilionis	free	Cueva del Cerro de la Pileta, Benaojân, Ronda, Malaga	cave	ESP	36.6913	-5.26988	0	1918-04-21	x	x			1	1	Feider, Z., Mironescu I., 1970. Sur les Ixodides des grottes du bassin méditerranéen (collection de la Biospeologica » 1905-1930). Description d’une nouvelle espèce et variation phénotypique d’Ixodes (Escatocephalus) vespertilionis » : 351-369. Émile G. Racovitza1868-1968. Livre du Centenaire. Bucarest, Éditions de l’Académie de la République socialiste de Roumanie.ű
BTD0575	Ixodes vespertilionis	free	Coves de Carvalho	cave	PT	37.0962	-8.4713	0	1918-06-16	x	x			1	1	Feider, Z., Mironescu I., 1970. Sur les Ixodides des grottes du bassin méditerranéen (collection de la Biospeologica » 1905-1930). Description d’une nouvelle espèce et variation phénotypique d’Ixodes (Escatocephalus) vespertilionis » : 351-369. Émile G. Racovitza1868-1968. Livre du Centenaire. Bucarest, Éditions de l’Académie de la République socialiste de Roumanie.ű
BTD0576	Ixodes vespertilionis	free	Grotte inferieure du Oueire	cave	FR	46.1798	3.11621	1	1920-05-27	x	x			1	1	Feider, Z., Mironescu I., 1970. Sur les Ixodides des grottes du bassin méditerranéen (collection de la Biospeologica » 1905-1930). Description d’une nouvelle espèce et variation phénotypique d’Ixodes (Escatocephalus) vespertilionis » : 351-369. Émile G. Racovitza1868-1968. Livre du Centenaire. Bucarest, Éditions de l’Académie de la République socialiste de Roumanie.ű
BTD0577	Ixodes vespertilionis	free	Grotte de Tourtouse, Tourtouse	cave	FR	43.0939	1.12507	1	1920-05-30	x	x			1	1	Feider, Z., Mironescu I., 1970. Sur les Ixodides des grottes du bassin méditerranéen (collection de la Biospeologica » 1905-1930). Description d’une nouvelle espèce et variation phénotypique d’Ixodes (Escatocephalus) vespertilionis » : 351-369. Émile G. Racovitza1868-1968. Livre du Centenaire. Bucarest, Éditions de l’Académie de la République socialiste de Roumanie.ű
BTD0578	Ixodes vespertilionis	free	Grotte de Campan	cave	FR	43.0177	0.177056	1	1920-11-08	x	x			1	1	Feider, Z., Mironescu I., 1970. Sur les Ixodides des grottes du bassin méditerranéen (collection de la Biospeologica » 1905-1930). Description d’une nouvelle espèce et variation phénotypique d’Ixodes (Escatocephalus) vespertilionis » : 351-369. Émile G. Racovitza1868-1968. Livre du Centenaire. Bucarest, Éditions de l’Académie de la République socialiste de Roumanie.ű
BTD0579	Ixodes vespertilionis	free	Grotte de l'Oueil du Neez	cave	FR	43.2179	-0.381649	1	1920-11-16	x	x			1	1	Feider, Z., Mironescu I., 1970. Sur les Ixodides des grottes du bassin méditerranéen (collection de la Biospeologica » 1905-1930). Description d’une nouvelle espèce et variation phénotypique d’Ixodes (Escatocephalus) vespertilionis » : 351-369. Émile G. Racovitza1868-1968. Livre du Centenaire. Bucarest, Éditions de l’Académie de la République socialiste de Roumanie.ű
BTD0580	Ixodes vespertilionis	Chiroptera sp.	Peștera de la Ferice	cave	RO	46.6417	22.5233	0	1922-06-16	x	x			2	1	Feider, Z., Mironescu I., 1970. Sur les Ixodides des grottes du bassin méditerranéen (collection de la Biospeologica » 1905-1930). Description d’une nouvelle espèce et variation phénotypique d’Ixodes (Escatocephalus) vespertilionis » : 351-369. Émile G. Racovitza1868-1968. Livre du Centenaire. Bucarest, Éditions de l’Académie de la République socialiste de Roumanie.ű
BTD0581	Ixodes vespertilionis	free	Minicka pecina	cave	SRB	44.002	21.4744	1	1923-06-02	x	x			1	1	Feider, Z., Mironescu I., 1970. Sur les Ixodides des grottes du bassin méditerranéen (collection de la Biospeologica » 1905-1930). Description d’une nouvelle espèce et variation phénotypique d’Ixodes (Escatocephalus) vespertilionis » : 351-369. Émile G. Racovitza1868-1968. Livre du Centenaire. Bucarest, Éditions de l’Académie de la République socialiste de Roumanie.ű
BTD0582	Ixodes vespertilionis	Chiroptera sp.	Ravanica peshina	cave	SRB	43.9723	21.497	1	1923-06-02	x	x			1	1	Feider, Z., Mironescu I., 1970. Sur les Ixodides des grottes du bassin méditerranéen (collection de la Biospeologica » 1905-1930). Description d’une nouvelle espèce et variation phénotypique d’Ixodes (Escatocephalus) vespertilionis » : 351-369. Émile G. Racovitza1868-1968. Livre du Centenaire. Bucarest, Éditions de l’Académie de la République socialiste de Roumanie.ű
BTD0583	Ixodes vespertilionis	Chiroptera sp.	Popsica peshina	cave	SRB	43.4563	21.9642	0	1923-06-12	x	x			1	1	Feider, Z., Mironescu I., 1970. Sur les Ixodides des grottes du bassin méditerranéen (collection de la Biospeologica » 1905-1930). Description d’une nouvelle espèce et variation phénotypique d’Ixodes (Escatocephalus) vespertilionis » : 351-369. Émile G. Racovitza1868-1968. Livre du Centenaire. Bucarest, Éditions de l’Académie de la République socialiste de Roumanie.ű
BTD0584	Ixodes vespertilionis	Chiroptera sp.	Ravlica pecina	cave	BiH	43.3391	17.3236	0	1923-06-16	x	x			1	1	Feider, Z., Mironescu I., 1970. Sur les Ixodides des grottes du bassin méditerranéen (collection de la Biospeologica » 1905-1930). Description d’une nouvelle espèce et variation phénotypique d’Ixodes (Escatocephalus) vespertilionis » : 351-369. Émile G. Racovitza1868-1968. Livre du Centenaire. Bucarest, Éditions de l’Académie de la République socialiste de Roumanie.ű
BTD0585	Ixodes vespertilionis	free	Megara pecina	cave	BiH	44.5943	18.2009	0	1923-06-19	x	x			1	1	Feider, Z., Mironescu I., 1970. Sur les Ixodides des grottes du bassin méditerranéen (collection de la Biospeologica » 1905-1930). Description d’une nouvelle espèce et variation phénotypique d’Ixodes (Escatocephalus) vespertilionis » : 351-369. Émile G. Racovitza1868-1968. Livre du Centenaire. Bucarest, Éditions de l’Académie de la République socialiste de Roumanie.ű
BTD0586	Ixodes vespertilionis	Rhinolophus ferrumequinum	Peștera de la Igrița	cave	RO	47.0221	22.3716	0	1924-03-03	x	x			2	1	Feider, Z., Mironescu I., 1970. Sur les Ixodides des grottes du bassin méditerranéen (collection de la Biospeologica » 1905-1930). Description d’une nouvelle espèce et variation phénotypique d’Ixodes (Escatocephalus) vespertilionis » : 351-369. Émile G. Racovitza1868-1968. Livre du Centenaire. Bucarest, Éditions de l’Académie de la République socialiste de Roumanie.ű
BTD0587	Ixodes vespertilionis	free	Peștera din Valea Topliței	cave	RO	46.8589	22.3371	0	1924-04-06	x	x			2	1	Feider, Z., Mironescu I., 1970. Sur les Ixodides des grottes du bassin méditerranéen (collection de la Biospeologica » 1905-1930). Description d’une nouvelle espèce et variation phénotypique d’Ixodes (Escatocephalus) vespertilionis » : 351-369. Émile G. Racovitza1868-1968. Livre du Centenaire. Bucarest, Éditions de l’Académie de la République socialiste de Roumanie.ű
BTD0588	Ixodes vespertilionis	Pipistrellus sp.	Peștera Meziad	cave	RO	46.7621	22.4784	0	1926-05-11	x	x			2	1	Feider, Z., Mironescu I., 1970. Sur les Ixodides des grottes du bassin méditerranéen (collection de la Biospeologica » 1905-1930). Description d’une nouvelle espèce et variation phénotypique d’Ixodes (Escatocephalus) vespertilionis » : 351-369. Émile G. Racovitza1868-1968. Livre du Centenaire. Bucarest, Éditions de l’Académie de la République socialiste de Roumanie.ű
BTD0589	Ixodes vespertilionis	Plecotus auritus	Peștera Meziad	cave	RO	46.7621	22.4784	0	1926-05-11	x	x			2	1	Feider, Z., Mironescu I., 1970. Sur les Ixodides des grottes du bassin méditerranéen (collection de la Biospeologica » 1905-1930). Description d’une nouvelle espèce et variation phénotypique d’Ixodes (Escatocephalus) vespertilionis » : 351-369. Émile G. Racovitza1868-1968. Livre du Centenaire. Bucarest, Éditions de l’Académie de la République socialiste de Roumanie.ű
BTD0590	Ixodes vespertilionis	free	Peștera de sus de la Corbești	cave	RO	46.5333	22.5719	0	1926-05-25	x	x			2	1	Feider, Z., Mironescu I., 1970. Sur les Ixodides des grottes du bassin méditerranéen (collection de la Biospeologica » 1905-1930). Description d’une nouvelle espèce et variation phénotypique d’Ixodes (Escatocephalus) vespertilionis » : 351-369. Émile G. Racovitza1868-1968. Livre du Centenaire. Bucarest, Éditions de l’Académie de la République socialiste de Roumanie.ű
BTD0591	Ixodes vespertilionis	free	Grotte de l'Oueil du Neez	cave	FR	43.2179	-0.381649	1	1926-08-09	x	x			1	1	Feider, Z., Mironescu I., 1970. Sur les Ixodides des grottes du bassin méditerranéen (collection de la Biospeologica » 1905-1930). Description d’une nouvelle espèce et variation phénotypique d’Ixodes (Escatocephalus) vespertilionis » : 351-369. Émile G. Racovitza1868-1968. Livre du Centenaire. Bucarest, Éditions de l’Académie de la République socialiste de Roumanie.ű
BTD0592	Ixodes vespertilionis	free	Peștera Izverna	cave	RO	44.9808	22.6196	0	1928-04-04	x	x			2	1	Feider, Z., Mironescu I., 1970. Sur les Ixodides des grottes du bassin méditerranéen (collection de la Biospeologica » 1905-1930). Description d’une nouvelle espèce et variation phénotypique d’Ixodes (Escatocephalus) vespertilionis » : 351-369. Émile G. Racovitza1868-1968. Livre du Centenaire. Bucarest, Éditions de l’Académie de la République socialiste de Roumanie.ű
BTD0593	Ixodes vespertilionis	free	Peștera de la Baia Cocoșului	cave	RO	46.9532	22.5219	0	1928-05-19	x	x			2	1	Feider, Z., Mironescu I., 1970. Sur les Ixodides des grottes du bassin méditerranéen (collection de la Biospeologica » 1905-1930). Description d’une nouvelle espèce et variation phénotypique d’Ixodes (Escatocephalus) vespertilionis » : 351-369. Émile G. Racovitza1868-1968. Livre du Centenaire. Bucarest, Éditions de l’Académie de la République socialiste de Roumanie.ű
BTD0594	Ixodes vespertilionis	free	Peștera Leșiana	cave	RO	46.8248	22.5561	0	1928-05-28	x	x			2	1	Feider, Z., Mironescu I., 1970. Sur les Ixodides des grottes du bassin méditerranéen (collection de la Biospeologica » 1905-1930). Description d’une nouvelle espèce et variation phénotypique d’Ixodes (Escatocephalus) vespertilionis » : 351-369. Émile G. Racovitza1868-1968. Livre du Centenaire. Bucarest, Éditions de l’Académie de la République socialiste de Roumanie.ű
BTD0595	Ixodes vespertilionis	Chiroptera sp.	Peștera Dumnezeu, Podul Natural	cave	RO	44.9747	22.7607	0	1928-06-02	x	x			2	1	Feider, Z., Mironescu I., 1970. Sur les Ixodides des grottes du bassin méditerranéen (collection de la Biospeologica » 1905-1930). Description d’une nouvelle espèce et variation phénotypique d’Ixodes (Escatocephalus) vespertilionis » : 351-369. Émile G. Racovitza1868-1968. Livre du Centenaire. Bucarest, Éditions de l’Académie de la République socialiste de Roumanie.ű
BTD0596	Ixodes vespertilionis	Chiroptera sp.	Peștera de la Vârful Înalt	cave	RO	45.0479	22.8655	0	1928-06-03	x	x			2	1	Feider, Z., Mironescu I., 1970. Sur les Ixodides des grottes du bassin méditerranéen (collection de la Biospeologica » 1905-1930). Description d’une nouvelle espèce et variation phénotypique d’Ixodes (Escatocephalus) vespertilionis » : 351-369. Émile G. Racovitza1868-1968. Livre du Centenaire. Bucarest, Éditions de l’Académie de la République socialiste de Roumanie.ű
BTD0597	Ixodes vespertilionis	Chiroptera sp.	Peștera Babei, Nadanova	cave	RO	44.949	22.6516	1	1928-06-04	x	x			2	1	Feider, Z., Mironescu I., 1970. Sur les Ixodides des grottes du bassin méditerranéen (collection de la Biospeologica » 1905-1930). Description d’une nouvelle espèce et variation phénotypique d’Ixodes (Escatocephalus) vespertilionis » : 351-369. Émile G. Racovitza1868-1968. Livre du Centenaire. Bucarest, Éditions de l’Académie de la République socialiste de Roumanie.ű
BTD0598	Ixodes vespertilionis	Chiroptera sp.	Peștera Cloșani	cave	RO	45.071	22.8002	0	1928-06-05	x	x			2	1	Feider, Z., Mironescu I., 1970. Sur les Ixodides des grottes du bassin méditerranéen (collection de la Biospeologica » 1905-1930). Description d’une nouvelle espèce et variation phénotypique d’Ixodes (Escatocephalus) vespertilionis » : 351-369. Émile G. Racovitza1868-1968. Livre du Centenaire. Bucarest, Éditions de l’Académie de la République socialiste de Roumanie.ű
BTD0599	Ixodes vespertilionis	Chiroptera sp.	Peștera Fușteica	cave	RO	45.0804	22.8871	0	1928-06-08	x	x			2	1	Feider, Z., Mironescu I., 1970. Sur les Ixodides des grottes du bassin méditerranéen (collection de la Biospeologica » 1905-1930). Description d’une nouvelle espèce et variation phénotypique d’Ixodes (Escatocephalus) vespertilionis » : 351-369. Émile G. Racovitza1868-1968. Livre du Centenaire. Bucarest, Éditions de l’Académie de la République socialiste de Roumanie.ű
BTD0600	Ixodes vespertilionis	free	Peștera de la Pătrunsa	cave	RO	45.1361	23.1423	1	1928-06-10	x	x			2	1	Feider, Z., Mironescu I., 1970. Sur les Ixodides des grottes du bassin méditerranéen (collection de la Biospeologica » 1905-1930). Description d’une nouvelle espèce et variation phénotypique d’Ixodes (Escatocephalus) vespertilionis » : 351-369. Émile G. Racovitza1868-1968. Livre du Centenaire. Bucarest, Éditions de l’Académie de la République socialiste de Roumanie.ű
BTD0601	Ixodes vespertilionis	Chiroptera sp.	Peștera de la Polovragi	cave	RO	45.2002	23.7835	0	1928-06-11	x	x			2	1	Feider, Z., Mironescu I., 1970. Sur les Ixodides des grottes du bassin méditerranéen (collection de la Biospeologica » 1905-1930). Description d’une nouvelle espèce et variation phénotypique d’Ixodes (Escatocephalus) vespertilionis » : 351-369. Émile G. Racovitza1868-1968. Livre du Centenaire. Bucarest, Éditions de l’Académie de la République socialiste de Roumanie.ű
BTD0602	Ixodes vespertilionis	free	Peștera cu Război	cave	RO	45.1921	23.7537	0	1928-06-12	x	x			2	1	Feider, Z., Mironescu I., 1970. Sur les Ixodides des grottes du bassin méditerranéen (collection de la Biospeologica » 1905-1930). Description d’une nouvelle espèce et variation phénotypique d’Ixodes (Escatocephalus) vespertilionis » : 351-369. Émile G. Racovitza1868-1968. Livre du Centenaire. Bucarest, Éditions de l’Académie de la République socialiste de Roumanie.ű
BTD0603	Ixodes vespertilionis	Chiroptera sp.	Peștera Muierilor	cave	RO	45.1921	23.7537	0	1929-06-13	x	x			2	1	Feider, Z., Mironescu I., 1970. Sur les Ixodides des grottes du bassin méditerranéen (collection de la Biospeologica » 1905-1930). Description d’une nouvelle espèce et variation phénotypique d’Ixodes (Escatocephalus) vespertilionis » : 351-369. Émile G. Racovitza1868-1968. Livre du Centenaire. Bucarest, Éditions de l’Académie de la République socialiste de Roumanie.ű
BTD0604	Ixodes vespertilionis	Chiroptera sp.	Peștera din Poiana Ruschiului	cave	RO	45.0621	22.8949	1	1929-06-15	x	x			2	1	Feider, Z., Mironescu I., 1970. Sur les Ixodides des grottes du bassin méditerranéen (collection de la Biospeologica » 1905-1930). Description d’une nouvelle espèce et variation phénotypique d’Ixodes (Escatocephalus) vespertilionis » : 351-369. Émile G. Racovitza1868-1968. Livre du Centenaire. Bucarest, Éditions de l’Académie de la République socialiste de Roumanie.ű
BTD0605	Ixodes vespertilionis	Chiroptera sp.	Peștera de la Vârful Lacului	cave	RO	45.0322	22.7164	1	1929-06-16	x	x			2	1	Feider, Z., Mironescu I., 1970. Sur les Ixodides des grottes du bassin méditerranéen (collection de la Biospeologica » 1905-1930). Description d’une nouvelle espèce et variation phénotypique d’Ixodes (Escatocephalus) vespertilionis » : 351-369. Émile G. Racovitza1868-1968. Livre du Centenaire. Bucarest, Éditions de l’Académie de la République socialiste de Roumanie.ű
BTD0606	Ixodes vespertilionis	Chiroptera sp.	Peștera de la Piatra Mică	cave	RO	45.0892	22.7576	1	1929-06-17	x	x			2	1	Feider, Z., Mironescu I., 1970. Sur les Ixodides des grottes du bassin méditerranéen (collection de la Biospeologica » 1905-1930). Description d’une nouvelle espèce et variation phénotypique d’Ixodes (Escatocephalus) vespertilionis » : 351-369. Émile G. Racovitza1868-1968. Livre du Centenaire. Bucarest, Éditions de l’Académie de la République socialiste de Roumanie.ű
BTD0607	Ixodes vespertilionis	Chiroptera sp.	Peștera de la Râpa Vânătă	cave	RO	45.0793	22.926	1	1930-05-17	x	x			2	1	Feider, Z., Mironescu I., 1970. Sur les Ixodides des grottes du bassin méditerranéen (collection de la Biospeologica » 1905-1930). Description d’une nouvelle espèce et variation phénotypique d’Ixodes (Escatocephalus) vespertilionis » : 351-369. Émile G. Racovitza1868-1968. Livre du Centenaire. Bucarest, Éditions de l’Académie de la République socialiste de Roumanie.ű
BTD0608	Ixodes vespertilionis	Chiroptera sp.	Peștera Cloșani	cave	RO	45.071	22.8002	0	1930-05-18	x	x			2	1	Feider, Z., Mironescu I., 1970. Sur les Ixodides des grottes du bassin méditerranéen (collection de la Biospeologica » 1905-1930). Description d’une nouvelle espèce et variation phénotypique d’Ixodes (Escatocephalus) vespertilionis » : 351-369. Émile G. Racovitza1868-1968. Livre du Centenaire. Bucarest, Éditions de l’Académie de la République socialiste de Roumanie.ű
BTD0609	Ixodes vespertilionis	free	Peștera de la Cheia Comoriștei	cave	RO	45.0217	22.6717	0	1930-05-19	x	x			2	1	Feider, Z., Mironescu I., 1970. Sur les Ixodides des grottes du bassin méditerranéen (collection de la Biospeologica » 1905-1930). Description d’une nouvelle espèce et variation phénotypique d’Ixodes (Escatocephalus) vespertilionis » : 351-369. Émile G. Racovitza1868-1968. Livre du Centenaire. Bucarest, Éditions de l’Académie de la République socialiste de Roumanie.ű
BTD0610	Ixodes vespertilionis	Chiroptera sp.	Peștera de la Gura Plaiului	cave	RO	45.0803	22.9233	1	1930-05-21	x	x			2	1	Feider, Z., Mironescu I., 1970. Sur les Ixodides des grottes du bassin méditerranéen (collection de la Biospeologica » 1905-1930). Description d’une nouvelle espèce et variation phénotypique d’Ixodes (Escatocephalus) vespertilionis » : 351-369. Émile G. Racovitza1868-1968. Livre du Centenaire. Bucarest, Éditions de l’Académie de la République socialiste de Roumanie.ű
BTD0611	Ixodes vespertilionis	Chiroptera sp.	Peștera Muierilor	cave	RO	45.1921	23.7537	0	1930-05-25	x	x			2	1	Feider, Z., Mironescu I., 1970. Sur les Ixodides des grottes du bassin méditerranéen (collection de la Biospeologica » 1905-1930). Description d’une nouvelle espèce et variation phénotypique d’Ixodes (Escatocephalus) vespertilionis » : 351-369. Émile G. Racovitza1868-1968. Livre du Centenaire. Bucarest, Éditions de l’Académie de la République socialiste de Roumanie.ű
BTD0612	Ixodes vespertilionis	free	Yarımburgaz Mağarası	cave	TR	41.0744	41.0744	0	00/5/1926	x	x			1	1	Feider, Z., Mironescu I., 1970. Sur les Ixodides des grottes du bassin méditerranéen (collection de la Biospeologica » 1905-1930). Description d’une nouvelle espèce et variation phénotypique d’Ixodes (Escatocephalus) vespertilionis » : 351-369. Émile G. Racovitza1868-1968. Livre du Centenaire. Bucarest, Éditions de l’Académie de la République socialiste de Roumanie.ű
BTD0613	Ixodes vespertilionis	Chiroptera sp.	Scărișoara, Hoancele Căldărilor	cave	RO	46.4867	22.821	1	unknown	x	x			2	1	Feider, Z., Mironescu I., 1970. Sur les Ixodides des grottes du bassin méditerranéen (collection de la Biospeologica » 1905-1930). Description d’une nouvelle espèce et variation phénotypique d’Ixodes (Escatocephalus) vespertilionis » : 351-369. Émile G. Racovitza1868-1968. Livre du Centenaire. Bucarest, Éditions de l’Académie de la République socialiste de Roumanie.ű
BTD0614	Ixodes vespertilionis	free	Cueva del Cerro de la Pileta, Benaoján	cave	ESP	36.6913	-5.26988	0	1912-03-20	1				1	1	Fernández, T. P. (2012). Contribución al conocimiento de la biología subterránea de Andalucía (sur de España). III: el Abate Henri Breuil. Gota a gota 6: 21-36.
BTD0615	Ixodes simplex	Miniopterus schreibersii	Hadrut	cave	AZE	39.519	47.0199	2	unknown					1	1	Filippova NA., 1977. Iksodowyje kleszczy podsiem Ixodinae. Fauna SSSR. Paukoobraznyje (Ixodid Ticks of the Subfamily Ixodinae. Fauna of the USSR. Arachnidea). Vol. 4. Leningrad (Russia): Nauka; 396 p.
BTD0616	Ixodes simplex	Miniopterus schreibersii	Shahbuz	cave	AZE	39.4475	45.6536	2	unknown					1	1	Filippova NA., 1977. Iksodowyje kleszczy podsiem Ixodinae. Fauna SSSR. Paukoobraznyje (Ixodid Ticks of the Subfamily Ixodinae. Fauna of the USSR. Arachnidea). Vol. 4. Leningrad (Russia): Nauka; 396 p.
BTD0617	Ixodes simplex	Nyctalus leisleri	Sochi	habitat	RU	43.6028	39.7342	1	unknown					1	1	Filippova NA., 1977. Iksodowyje kleszczy podsiem Ixodinae. Fauna SSSR. Paukoobraznyje (Ixodid Ticks of the Subfamily Ixodinae. Fauna of the USSR. Arachnidea). Vol. 4. Leningrad (Russia): Nauka; 396 p.
BTD0618	Ixodes simplex	Miniopterus schreibersii	(no site listed, just coordinates)	cave	RU	45.4266	33.8268	2	unknown					1	1	Filippova NA., 1977. Iksodowyje kleszczy podsiem Ixodinae. Fauna SSSR. Paukoobraznyje (Ixodid Ticks of the Subfamily Ixodinae. Fauna of the USSR. Arachnidea). Vol. 4. Leningrad (Russia): Nauka; 396 p.
BTD0619	Ixodes simplex	Miniopterus schreibersii	(no site listed, just coordinates)	cave	RU	45.6415	39.7056	2	unknown					1	1	Filippova NA., 1977. Iksodowyje kleszczy podsiem Ixodinae. Fauna SSSR. Paukoobraznyje (Ixodid Ticks of the Subfamily Ixodinae. Fauna of the USSR. Arachnidea). Vol. 4. Leningrad (Russia): Nauka; 396 p.
BTD0620	Ixodes simplex	Myotis blythii	Rakhiv	cave	UA	48.0547	24.2365	1	unknown					1	1	Filippova NA., 1977. Iksodowyje kleszczy podsiem Ixodinae. Fauna SSSR. Paukoobraznyje (Ixodid Ticks of the Subfamily Ixodinae. Fauna of the USSR. Arachnidea). Vol. 4. Leningrad (Russia): Nauka; 396 p.
BTD0621	Ixodes simplex	Miniopterus schreibersii	Solotvyn	cave	UA	47.9646	23.8902	1	unknown					1	1	Filippova NA., 1977. Iksodowyje kleszczy podsiem Ixodinae. Fauna SSSR. Paukoobraznyje (Ixodid Ticks of the Subfamily Ixodinae. Fauna of the USSR. Arachnidea). Vol. 4. Leningrad (Russia): Nauka; 396 p.
BTD0622	Ixodes simplex	Miniopterus schreibersii	(no site listed, just coordinates)		UA	48.2208	25.3776	2	unknown					1	1	Filippova NA., 1977. Iksodowyje kleszczy podsiem Ixodinae. Fauna SSSR. Paukoobraznyje (Ixodid Ticks of the Subfamily Ixodinae. Fauna of the USSR. Arachnidea). Vol. 4. Leningrad (Russia): Nauka; 396 p.
BTD0623	Ixodes simplex	Miniopterus schreibersii	(no site listed, just coordinates)	cave	UA	48.8478	24.2198	2	unknown					1	1	Filippova NA., 1977. Iksodowyje kleszczy podsiem Ixodinae. Fauna SSSR. Paukoobraznyje (Ixodid Ticks of the Subfamily Ixodinae. Fauna of the USSR. Arachnidea). Vol. 4. Leningrad (Russia): Nauka; 396 p.
BTD0624	Ixodes vespertilionis	unknown	Hadrut	cave	AZE	39.5215	47.0295	1	unknown					1	1	Filippova NA., 1977. Iksodowyje kleszczy podsiem Ixodinae. Fauna SSSR. Paukoobraznyje (Ixodid Ticks of the Subfamily Ixodinae. Fauna of the USSR. Arachnidea). Vol. 4. Leningrad (Russia): Nauka; 396 p.
BTD0625	Ixodes vespertilionis	free	Karabach	cave	AZE	39.766	46.6601	1	unknown					1	1	Filippova NA., 1977. Iksodowyje kleszczy podsiem Ixodinae. Fauna SSSR. Paukoobraznyje (Ixodid Ticks of the Subfamily Ixodinae. Fauna of the USSR. Arachnidea). Vol. 4. Leningrad (Russia): Nauka; 396 p.
BTD0626	Ixodes vespertilionis	unknown	Shusha	cave	AZE	39.736	46.7571	1	unknown					1	1	Filippova NA., 1977. Iksodowyje kleszczy podsiem Ixodinae. Fauna SSSR. Paukoobraznyje (Ixodid Ticks of the Subfamily Ixodinae. Fauna of the USSR. Arachnidea). Vol. 4. Leningrad (Russia): Nauka; 396 p.
BTD0627	Ixodes vespertilionis	free	Meğri	cave	GE	38.9017	46.2467	1	unknown					1	1	Filippova NA., 1977. Iksodowyje kleszczy podsiem Ixodinae. Fauna SSSR. Paukoobraznyje (Ixodid Ticks of the Subfamily Ixodinae. Fauna of the USSR. Arachnidea). Vol. 4. Leningrad (Russia): Nauka; 396 p.
BTD0628	Ixodes vespertilionis	free	Bicioc	mine	MD	46.9148	29.4785	1	unknown					1	1	Filippova NA., 1977. Iksodowyje kleszczy podsiem Ixodinae. Fauna SSSR. Paukoobraznyje (Ixodid Ticks of the Subfamily Ixodinae. Fauna of the USSR. Arachnidea). Vol. 4. Leningrad (Russia): Nauka; 396 p.
BTD0629	Ixodes vespertilionis	unknown	Saharna	mine	MD	47.695	28.9655	1	unknown					1	1	Filippova NA., 1977. Iksodowyje kleszczy podsiem Ixodinae. Fauna SSSR. Paukoobraznyje (Ixodid Ticks of the Subfamily Ixodinae. Fauna of the USSR. Arachnidea). Vol. 4. Leningrad (Russia): Nauka; 396 p.
BTD0630	Ixodes vespertilionis	unknown	Alushta	cave	RU	44.6891	34.4127	1	unknown					1	1	Filippova NA., 1977. Iksodowyje kleszczy podsiem Ixodinae. Fauna SSSR. Paukoobraznyje (Ixodid Ticks of the Subfamily Ixodinae. Fauna of the USSR. Arachnidea). Vol. 4. Leningrad (Russia): Nauka; 396 p.
BTD0631	Ixodes vespertilionis	unknown	Shatry	cave	RU	45.7873	34.0005	1	unknown					1	1	Filippova NA., 1977. Iksodowyje kleszczy podsiem Ixodinae. Fauna SSSR. Paukoobraznyje (Ixodid Ticks of the Subfamily Ixodinae. Fauna of the USSR. Arachnidea). Vol. 4. Leningrad (Russia): Nauka; 396 p.
BTD0632	Ixodes vespertilionis	unknown	Simferopol	cave	RU	44.9404	34.1504	1	unknown					1	1	Filippova NA., 1977. Iksodowyje kleszczy podsiem Ixodinae. Fauna SSSR. Paukoobraznyje (Ixodid Ticks of the Subfamily Ixodinae. Fauna of the USSR. Arachnidea). Vol. 4. Leningrad (Russia): Nauka; 396 p.
BTD0633	Ixodes vespertilionis	free	Tarkhangut	cave	RU	45.4183	32.6937	1	unknown					1	1	Filippova NA., 1977. Iksodowyje kleszczy podsiem Ixodinae. Fauna SSSR. Paukoobraznyje (Ixodid Ticks of the Subfamily Ixodinae. Fauna of the USSR. Arachnidea). Vol. 4. Leningrad (Russia): Nauka; 396 p.
BTD0634	Ixodes vespertilionis	free	Tyiachiv	cave	UA	48.0171	23.5727	1	unknown					1	1	Filippova NA., 1977. Iksodowyje kleszczy podsiem Ixodinae. Fauna SSSR. Paukoobraznyje (Ixodid Ticks of the Subfamily Ixodinae. Fauna of the USSR. Arachnidea). Vol. 4. Leningrad (Russia): Nauka; 396 p.
BTD0635	Ixodes vespertilionis	Rhinolophus ferrumequinum	Arma di Pollera, Finale Ligure	cave	ITA	44.2006	8.31461	1	1949-04-25			1		1	1	Franciscolo, M.E. 1955. Res ligusticae. XCIV; Fauna cavernicola del Savonese. Ann. Mus. Stor. Nat Genova 67: 1-223.
BTD0636	Ixodes vespertilionis	free	Grotta di Verzi/Grotta Isel, Savona	cave	ITA	44.254	8.38871	1	1949-05-04		1			1	1	Franciscolo, M.E. 1955. Res ligusticae. XCIV; Fauna cavernicola del Savonese. Ann. Mus. Stor. Nat Genova 67: 1-223.
BTD0637	Ixodes vespertilionis	Rhinolophus ferrumequinum	Arma Pollera	cave	IT	44.2006	8.3146	1	1950-03-19	1				1	1	Franciscolo, M.E. 1955. Res ligusticae. XCIV; Fauna cavernicola del Savonese. Ann. Mus. Stor. Nat Genova 67: 1-223.
BTD0638	Ixodes vespertilionis	free	Arma di Pollera, Finale Ligure	cave	ITA	44.2006	8.31461	1	1950-03-19	1				1	1	Franciscolo, M.E. 1955. Res ligusticae. XCIV; Fauna cavernicola del Savonese. Ann. Mus. Stor. Nat Genova 67: 1-223.
BTD0639	Ixodes vespertilionis	free	Tana de l'Orpe, Savonese, Liguria	cave	IT	44.3168	8.3965	1	1952-03-23		1			1	1	Franciscolo, M.E. 1955. Res ligusticae. XCIV; Fauna cavernicola del Savonese. Ann. Mus. Stor. Nat Genova 67: 1-223.
BTD0640	Ixodes vespertilionis	free	Tana di l'Orpe, Savona	cave	ITA	44.3233	8.46987	1	1952-03-23		1			1	1	Franciscolo, M.E. 1955. Res ligusticae. XCIV; Fauna cavernicola del Savonese. Ann. Mus. Stor. Nat Genova 67: 1-223.
BTD0641	Ixodes vespertilionis	Rhinolophus ferrumequinum	Garbo de Conche, Savonese, Liguria	cave	IT	48.9369	14.381	1	1953-04-06	1				1	1	Franciscolo, M.E. 1955. Res ligusticae. XCIV; Fauna cavernicola del Savonese. Ann. Mus. Stor. Nat Genova 67: 1-223.
BTD0642	Ixodes vespertilionis	Rhinolophus ferrumequinum	Garbo o Tana de Conche, Savona	cave	ITA	44.3176	8.44687	1	1953-04-06					1	1	Franciscolo, M.E. 1955. Res ligusticae. XCIV; Fauna cavernicola del Savonese. Ann. Mus. Stor. Nat Genova 67: 1-223.
BTD0643	Ixodes vespertilionis	free	Grotta di Verzi, Savonese, Liguria	cave	IT	44.1626	8.30486	1	unknown					1	1	Franciscolo, M.E. 1955. Res ligusticae. XCIV; Fauna cavernicola del Savonese. Ann. Mus. Stor. Nat Genova 67: 1-223.
BTD0644	Ixodes vespertilionis	free	Aggteleki barlang	cave	HU	48.4712	20.4954	1	00/00/1853					1	1	Frivaldszky, J. 1865. Adatok a magyarhoni barlangok faunájához. Mathematikai és Természettudományi Közlemények, Magyar Tudományos Akadémia 3: 14-53.
BTD0645	Ixodes vespertilionis	free	Peștera Ponor Plopa, Steierdorf	cave	RO	45.0334	21.8313	0	15/10/1856					1	1	Frivaldszky, J. 1865. Adatok a magyarhoni barlangok faunájához. Mathematikai és Természettudományi Közlemények, Magyar Tudományos Akadémia 3: 14-53.
BTD0646	Ixodes vespertilionis	Miniopterus schreibersii	Peștera Gaura cu Muscă	cave	RO	44.6647	21.6993	0	unknown					1	1	Frivaldszky, J. 1865. Adatok a magyarhoni barlangok faunájához. Mathematikai és Természettudományi Közlemények, Magyar Tudományos Akadémia 3: 14-53.
BTD0647	Ixodes vespertilionis	Miniopterus schreibersii	Peștera Veterani	cave	RO	45.5333	22.5083	0	unknown					1	1	Frivaldszky, J. 1865. Adatok a magyarhoni barlangok faunájához. Mathematikai és Természettudományi Közlemények, Magyar Tudományos Akadémia 3: 14-53.
BTD0648	Ixodes vespertilionis	Rhinolophus mehelyi	Azykh cave	cave	AZE	39.6192	46.9885	0	1961-1966				1	7	1	Gadzhiev, A. T. and T. A. Dubovchenko. 1976. [Ectoparasites of the horseshoe bat, Rhinolophus mehelyi in the Azerbaijan – SSR]. Zoologicheskiy Zhurnal, 2: 24–28.
BTD0649	Ixodes vespertilionis	Myotis blythii	Azykh cave	cave	AZE	39.6192	46.9885	0	1961-1966				1	4	5	Gadzhiev, A.T. 1968. [The ectoparasites of bats in Azerbaijan]. Unpublished PhD Thesis, Baku 32 p.
BTD0650	Ixodes vespertilionis	Rhinolophus ferrumequinum	Azykh cave	cave	AZE	39.6192	46.9885	0	1961-1966				1	4	4	Gadzhiev, A.T. 1968. [The ectoparasites of bats in Azerbaijan]. Unpublished PhD Thesis, Baku 32 p.
BTD0651	Ixodes vespertilionis	Rhinolophus hipposideros	Azykh cave	cave	AZE	39.6192	46.9885	0	1961-1966				1	1	1	Gadzhiev, A.T. 1968. [The ectoparasites of bats in Azerbaijan]. Unpublished PhD Thesis, Baku 32 p.
BTD0652	Ixodes vespertilionis	Myotis nattereri	Baku	build	AZE	40.4139	49.8441	1	1961-1966				1	1	1	Gadzhiev, A.T. 1968. [The ectoparasites of bats in Azerbaijan]. Unpublished PhD Thesis, Baku 32 p.
BTD0653	Ixodes vespertilionis	free	Cueva de Erreketa	cave	ESP	43.2002	-2.43799	1	unknown	4				4	1	Galán, C., & Nieto, M. (2020). El ecosistema cavernícola del río subterráneo de Erreketa: mamíferos, interacciones geomicrobiológicas y nuevos datos sobre crustáceos stygobios (País Vasco). Sociedad de Ciencias Aranzadi. Laboratorio de Bioespeleología, p. 1-54.
BTD0654	Ixodes vespertilionis	unknown	(no site listed, just coordinates)		FR	46.1595	5.39772	0	1961-01-01					1	1	GBIF
BTD0655	Ixodes vespertilionis	unknown	(no site listed, just coordinates)		HR	45.4522	13.9859	0	2004-08-01					1	1	GBIF
BTD0656	Ixodes simplex	unknown	(no site listed, just coordinates)		FYROM	41.027	20.8432	0	2006-07-28					1	1	GBIF
BTD0657	Ixodes vespertilionis	unknown	(no site listed, just coordinates)		FR	42.8377	1.10593	0	2007-07-13					1	1	GBIF
BTD0658	Ixodes vespertilionis	unknown	(no site listed, just coordinates)		RO	46.8504	22.3973	0	2008-08-03					1	1	GBIF
BTD0659	Ixodes simplex	unknown	Meziad	cave	RO	46.7621	22.4784	0	2008-08-05					1	1	GBIF
BTD0660	Ixodes vespertilionis	unknown	(no site listed, just coordinates)		FR	44.0922	5.18569	0	2013-12-03					1	1	GBIF
BTD0661	Ixodes vespertilionis	unknown	(no site listed, just coordinates)		FR	48.0367	-0.01974	0	2016-01-13					1	1	GBIF
BTD0662	Ixodes vespertilionis	Myotis daubentonii	Abaligeti barlang	cave	HU	46.1366	18.116	0	1913-11-22					1	1	Gebhardt, A. (1934) [Animal fauna of Abaligeti cave]. Mathematikai és Természettudományi Közlemények 37(4): 1–264. (in Hungarian).
BTD0663	Ixodes vespertilionis	Rhinolophus ferrumequinum	Abaligeti barlang	cave	HU	46.1366	18.116	0	unknown					1	1	Gebhardt, A. (1934) [Animal fauna of Abaligeti cave]. Mathematikai és Természettudományi Közlemények 37(4): 1–264. (in Hungarian).
BTD0664	Ixodes vespertilionis	Rhinolophus hipposideros	Cranham caves	cave	UK	51.811	-2.15371	0	1953-11-30					1	1	George, R. S. (1955). Some additional records of Arachnida from Gloucestershire, including four species of mites new to Great Britain. Entomologist's Monthly Magazine, 91, 121-124.
BTD0665	Ixodes vespertilionis	free	Peștera 12 din Cheile Vârghișului	cave	RO	46.2184	25.5438	0	1957-07-25	1	1			2	1	Georgescu, M. 1968. Contribuţii la studiul ixodidelor din peşterile României. Lucrările Institutului de Speologie "Emil Racoviţă" 7: 187-195.
BTD0666	Ixodes vespertilionis	free	Peștera 1 din Cheile Vârghișului	cave	RO	46.2193	25.5454	0	1957-08-22	1				1	1	Georgescu, M. 1968. Contribuţii la studiul ixodidelor din peşterile României. Lucrările Institutului de Speologie "Emil Racoviţă" 7: 187-195.
BTD0667	Ixodes vespertilionis	free	Peștera Sălitrari	cave	RO	44.9727	22.4931	1	1958-07-29	1				1	1	Georgescu, M. 1968. Contribuţii la studiul ixodidelor din peşterile României. Lucrările Institutului de Speologie "Emil Racoviţă" 7: 187-195.
BTD0668	Ixodes vespertilionis	free	Peștera 14 din Cheile Vârghișului	cave	RO	46.2191	25.545	0	1958-08-18	1				1	1	Georgescu, M. 1968. Contribuţii la studiul ixodidelor din peşterile României. Lucrările Institutului de Speologie "Emil Racoviţă" 7: 187-195.
BTD0669	Ixodes vespertilionis	free	Peștera Cloșani	cave	RO	45.071	22.8002	0	1958-12-13		1			1	1	Georgescu, M. 1968. Contribuţii la studiul ixodidelor din peşterile României. Lucrările Institutului de Speologie "Emil Racoviţă" 7: 187-195.
BTD0670	Ixodes vespertilionis	free	Peștera Femeii-Cireșu	cave	RO	44.8188	22.5637	0	1958-12-18	1				1	1	Georgescu, M. 1968. Contribuţii la studiul ixodidelor din peşterile României. Lucrările Institutului de Speologie "Emil Racoviţă" 7: 187-195.
BTD0671	Ixodes vespertilionis	free	Peștera 1 din Cheile Vârghișului	cave	RO	46.2193	25.5454	0	1959-03-12	1				1	1	Georgescu, M. 1968. Contribuţii la studiul ixodidelor din peşterile României. Lucrările Institutului de Speologie "Emil Racoviţă" 7: 187-195.
BTD0672	Ixodes vespertilionis	free	Peștera 20 din Cheile Vârghișului	cave	RO	46.2197	25.5408	0	1959-03-17	1				1	1	Georgescu, M. 1968. Contribuţii la studiul ixodidelor din peşterile României. Lucrările Institutului de Speologie "Emil Racoviţă" 7: 187-195.
BTD0673	Ixodes vespertilionis	free	Peștera Bulba cu Apă	cave	RO	44.9928	22.7817	0	1959-04-14	1				1	1	Georgescu, M. 1968. Contribuţii la studiul ixodidelor din peşterile României. Lucrările Institutului de Speologie "Emil Racoviţă" 7: 187-195.
BTD0674	Ixodes vespertilionis	free	Peștera din Valea Peșterii	cave	RO	46.8368	22.6998	0	1959-08-08	1				1	1	Georgescu, M. 1968. Contribuţii la studiul ixodidelor din peşterile României. Lucrările Institutului de Speologie "Emil Racoviţă" 7: 187-195.
BTD0675	Ixodes vespertilionis	free	Peștera nr. 2 Cloșani	cave	RO	45.0689	22.814	1	1960-03-20	2			1	3	1	Georgescu, M. 1968. Contribuţii la studiul ixodidelor din peşterile României. Lucrările Institutului de Speologie "Emil Racoviţă" 7: 187-195.
BTD0676	Ixodes vespertilionis	free	Peștera Cloșani	cave	RO	45.071	22.8002	0	1960-03-24	1		2		3	1	Georgescu, M. 1968. Contribuţii la studiul ixodidelor din peşterile României. Lucrările Institutului de Speologie "Emil Racoviţă" 7: 187-195.
BTD0677	Ixodes vespertilionis	Rhinolophus ferrumequinum	Peștera Cloșani	cave	RO	45.071	22.8002	0	1960-03-24				1	1	1	Georgescu, M. 1968. Contribuţii la studiul ixodidelor din peşterile României. Lucrările Institutului de Speologie "Emil Racoviţă" 7: 187-195.
BTD0678	Ixodes vespertilionis	free	Peștera din Cioca Brebeneilor	cave	RO	45.102	22.7918	1	1960-03-25	1	2	4	2	9	1	Georgescu, M. 1968. Contribuţii la studiul ixodidelor din peşterile României. Lucrările Institutului de Speologie "Emil Racoviţă" 7: 187-195.
BTD0679	Ixodes vespertilionis	free	Peștera din Șteiul Orzeștilor	cave	RO	45.0499	22.8083	0	1960-03-27	1		1		2	1	Georgescu, M. 1968. Contribuţii la studiul ixodidelor din peşterile României. Lucrările Institutului de Speologie "Emil Racoviţă" 7: 187-195.
BTD0680	Ixodes vespertilionis	Rhinolophus ferrumequinum	Peștera Cloșani	cave	RO	45.071	22.8002	0	1960-03-28			2	7	9	1	Georgescu, M. 1968. Contribuţii la studiul ixodidelor din peşterile României. Lucrările Institutului de Speologie "Emil Racoviţă" 7: 187-195.
BTD0681	Ixodes vespertilionis	free	Peștera din Piatra Mică	cave	RO	45.071	22.8002	1	1960-03-28	1				1	1	Georgescu, M. 1968. Contribuţii la studiul ixodidelor din peşterile României. Lucrările Institutului de Speologie "Emil Racoviţă" 7: 187-195.
BTD0682	Ixodes vespertilionis	free	Peștera 14 din Ogașul Morii	cave	RO	46.2191	25.545	0	1960-07-21	1				1	1	Georgescu, M. 1968. Contribuţii la studiul ixodidelor din peşterile României. Lucrările Institutului de Speologie "Emil Racoviţă" 7: 187-195.
BTD0683	Ixodes vespertilionis	free	Peștera nr. 15 din Valea Lupșei	cave	RO	45.0936	22.8427	0	1960-07-21	1				1	1	Georgescu, M. 1968. Contribuţii la studiul ixodidelor din peşterile României. Lucrările Institutului de Speologie "Emil Racoviţă" 7: 187-195.
BTD0684	Ixodes vespertilionis	free	Peștera nr. 15 din Valea Lupșei	cave	RO	45.0936	22.8427	0	1960-10-17	2				2	1	Georgescu, M. 1968. Contribuţii la studiul ixodidelor din peşterile României. Lucrările Institutului de Speologie "Emil Racoviţă" 7: 187-195.
BTD0685	Ixodes vespertilionis	free	Peștera nr. 15 din Valea Lupșei	cave	RO	45.0936	22.8427	0	1960-10-17				1	1	1	Georgescu, M. 1968. Contribuţii la studiul ixodidelor din peşterile României. Lucrările Institutului de Speologie "Emil Racoviţă" 7: 187-195.
BTD0686	Ixodes vespertilionis	free	Peștera nr. 2 din Valea Motrului Sec	cave	RO	45.0704	22.7694	1	1960-10-29		2			2	1	Georgescu, M. 1968. Contribuţii la studiul ixodidelor din peşterile României. Lucrările Institutului de Speologie "Emil Racoviţă" 7: 187-195.
BTD0687	Ixodes vespertilionis	free	Peștera nr. 4 Cloșani	cave	RO	45.073	22.8167	1	1961-01-15	1				1	1	Georgescu, M. 1968. Contribuţii la studiul ixodidelor din peşterile României. Lucrările Institutului de Speologie "Emil Racoviţă" 7: 187-195.
BTD0688	Ixodes vespertilionis	free	Avenul nr. 2 din Sohodoalele Mici	cave	RO	45.0655	22.7608	0	1961-01-19	1				1	1	Georgescu, M. 1968. Contribuţii la studiul ixodidelor din peşterile României. Lucrările Institutului de Speologie "Emil Racoviţă" 7: 187-195.
BTD0689	Ixodes vespertilionis	free	Peștera de la Mănăstirea Tismana	cave	RO	45.0803	22.9263	0	1961-04-24	1	2	1		4	1	Georgescu, M. 1968. Contribuţii la studiul ixodidelor din peşterile României. Lucrările Institutului de Speologie "Emil Racoviţă" 7: 187-195.
BTD0690	Ixodes vespertilionis	free	Peștera din Valea Peșterii	cave	RO	46.8368	22.6998	0	1961-04-25	1	1			2	1	Georgescu, M. 1968. Contribuţii la studiul ixodidelor din peşterile României. Lucrările Institutului de Speologie "Emil Racoviţă" 7: 187-195.
BTD0691	Ixodes vespertilionis	Rhinolophus blasii	Peștera Vacilor, Steiul Orzeștilor	cave	RO	45.0499	22.8083	0	1961-04-25		1			1	1	Georgescu, M. 1968. Contribuţii la studiul ixodidelor din peşterile României. Lucrările Institutului de Speologie "Emil Racoviţă" 7: 187-195.
BTD0692	Ixodes vespertilionis	free	Peștera nr. 2 din Valea Motrului Sec	cave	RO	45.0704	22.7694	1	1961-04-26		1			1	1	Georgescu, M. 1968. Contribuţii la studiul ixodidelor din peşterile României. Lucrările Institutului de Speologie "Emil Racoviţă" 7: 187-195.
BTD0693	Ixodes vespertilionis	free	Peștera nr. 2 Cloșani	cave	RO	45.0689	22.814	1	1961-04-28	1				1	1	Georgescu, M. 1968. Contribuţii la studiul ixodidelor din peşterile României. Lucrările Institutului de Speologie "Emil Racoviţă" 7: 187-195.
BTD0694	Ixodes vespertilionis	Miniopterus schreibersii	Peștera Fușteica	cave	RO	45.0804	22.8871	0	1961-04-29		1			1	1	Georgescu, M. 1968. Contribuţii la studiul ixodidelor din peşterile României. Lucrările Institutului de Speologie "Emil Racoviţă" 7: 187-195.
BTD0695	Ixodes vespertilionis	free	Peștera nr. 15 din Valea Lupșei	cave	RO	45.0936	22.8427	0	1961-04-29	1	1			2	1	Georgescu, M. 1968. Contribuţii la studiul ixodidelor din peşterile României. Lucrările Institutului de Speologie "Emil Racoviţă" 7: 187-195.
BTD0696	Ixodes vespertilionis	Rhinolophus hipposideros	Peștera Valea Lupșei	cave	RO	46.2745	23.1785	0	1961-04-29		1			1	1	Georgescu, M. 1968. Contribuţii la studiul ixodidelor din peşterile României. Lucrările Institutului de Speologie "Emil Racoviţă" 7: 187-195.
BTD0697	Ixodes vespertilionis	free	Peștera Hoților, Herculane	cave	RO	44.896	22.4289	0	1961-06-30	3				3	1	Georgescu, M. 1968. Contribuţii la studiul ixodidelor din peşterile României. Lucrările Institutului de Speologie "Emil Racoviţă" 7: 187-195.
BTD0698	Ixodes vespertilionis	free	Peștera Comarnic	cave	RO	45.18	21.9455	0	1961-07-02		1			1	1	Georgescu, M. 1968. Contribuţii la studiul ixodidelor din peşterile României. Lucrările Institutului de Speologie "Emil Racoviţă" 7: 187-195.
BTD0699	Ixodes vespertilionis	free	Peștera nr. 2 din Valea Motrului Sec	cave	RO	45.0704	22.7694	1	1961-07-03			2		2	1	Georgescu, M. 1968. Contribuţii la studiul ixodidelor din peşterile României. Lucrările Institutului de Speologie "Emil Racoviţă" 7: 187-195.
BTD0700	Ixodes vespertilionis	free	Peștera 3 din Valea Cernișoarei	cave	RO	45.0969	22.7144	1	1961-07-07	1				1	1	Georgescu, M. 1968. Contribuţii la studiul ixodidelor din peşterile României. Lucrările Institutului de Speologie "Emil Racoviţă" 7: 187-195.
BTD0701	Ixodes vespertilionis	free	Peștera de la Padina Matei	cave	RO	45.5018	21.8024	0	1961-07-12	2	1			3	1	Georgescu, M. 1968. Contribuţii la studiul ixodidelor din peşterile României. Lucrările Institutului de Speologie "Emil Racoviţă" 7: 187-195.
BTD0702	Ixodes vespertilionis	free	Peștera 9 din Valea Cernișoarei	cave	RO	45.103	22.712	1	1961-07-22	1				1	1	Georgescu, M. 1968. Contribuţii la studiul ixodidelor din peşterile României. Lucrările Institutului de Speologie "Emil Racoviţă" 7: 187-195.
BTD0703	Ixodes vespertilionis	free	Peștera-Aven din Foeroaga Îngustă	cave	RO	45.1131	22.795	0	1961-07-30	3				3	1	Georgescu, M. 1968. Contribuţii la studiul ixodidelor din peşterile României. Lucrările Institutului de Speologie "Emil Racoviţă" 7: 187-195.
BTD0704	Ixodes vespertilionis	free	Peștera Liliecilor, Gura Dobrogii	cave	RO	44.4669	28.4808	0	1961-08-01		1			1	1	Georgescu, M. 1968. Contribuţii la studiul ixodidelor din peşterile României. Lucrările Institutului de Speologie "Emil Racoviţă" 7: 187-195.
BTD0705	Ixodes vespertilionis	free	Peștera 14 din Valea Cernișoarei	cave	RO	45.1063	22.7111	1	1961-08-25	1				1	1	Georgescu, M. 1968. Contribuţii la studiul ixodidelor din peşterile României. Lucrările Institutului de Speologie "Emil Racoviţă" 7: 187-195.
BTD0706	Ixodes vespertilionis	free	Peștera 16 din Valea Cernișoarei	cave	RO	45.1063	22.7111	1	1961-08-26	1				1	1	Georgescu, M. 1968. Contribuţii la studiul ixodidelor din peşterile României. Lucrările Institutului de Speologie "Emil Racoviţă" 7: 187-195.
BTD0707	Ixodes vespertilionis	free	Peștera Buhui	cave	RO	45.0868	21.8862	0	1961-09-28	1				1	1	Georgescu, M. 1968. Contribuţii la studiul ixodidelor din peşterile României. Lucrările Institutului de Speologie "Emil Racoviţă" 7: 187-195.
BTD0708	Ixodes vespertilionis	free	Peștera Sudol 1	cave	RO	45.5019	23.1239	1	1961-09-30	1				1	1	Georgescu, M. 1968. Contribuţii la studiul ixodidelor din peşterile României. Lucrările Institutului de Speologie "Emil Racoviţă" 7: 187-195.
BTD0709	Ixodes vespertilionis	free	Peștera Comarnic	cave	RO	45.18	21.9455	0	1961-10-02		1			1	1	Georgescu, M. 1968. Contribuţii la studiul ixodidelor din peşterile României. Lucrările Institutului de Speologie "Emil Racoviţă" 7: 187-195.
BTD0710	Ixodes vespertilionis	free	Peștera Liliecilor, Gura Dobrogii	cave	RO	44.4669	28.4808	0	1961-10-23		1	1		2	1	Georgescu, M. 1968. Contribuţii la studiul ixodidelor din peşterile României. Lucrările Institutului de Speologie "Emil Racoviţă" 7: 187-195.
BTD0711	Ixodes vespertilionis	free	Peștera 8 din Valea Cernișoarei	cave	RO	45.1	22.7144	1	1961-10-29		1			1	1	Georgescu, M. 1968. Contribuţii la studiul ixodidelor din peşterile României. Lucrările Institutului de Speologie "Emil Racoviţă" 7: 187-195.
BTD0712	Ixodes vespertilionis	free	Peștera Sudol 2/ Gaura Pârşului de la Capul Baciului	cave	RO	45.2438	21.9502	0	1961-11-13	3		1		4	1	Georgescu, M. 1968. Contribuţii la studiul ixodidelor din peşterile României. Lucrările Institutului de Speologie "Emil Racoviţă" 7: 187-195.
BTD0713	Ixodes vespertilionis	free	Peștera Limanu	cave	RO	43.808	28.5218	0	1962-01-02	1				1	1	Georgescu, M. 1968. Contribuţii la studiul ixodidelor din peşterile României. Lucrările Institutului de Speologie "Emil Racoviţă" 7: 187-195.
BTD0714	Ixodes vespertilionis	free	Peștera Limanu	cave	RO	43.808	28.5218	0	1962-02-03			1		1	1	Georgescu, M. 1968. Contribuţii la studiul ixodidelor din peşterile României. Lucrările Institutului de Speologie "Emil Racoviţă" 7: 187-195.
BTD0715	Ixodes vespertilionis	Rhinolophus hipposideros	Valea Ceuca	cave	RO	44.8594	22.3449	0	1962-06-09		2		1	3	1	Georgescu, M. 1968. Contribuţii la studiul ixodidelor din peşterile României. Lucrările Institutului de Speologie "Emil Racoviţă" 7: 187-195.
BTD0716	Ixodes vespertilionis	free	Peștera Hoților, Herculane	cave	RO	44.896	22.4289	0	1962-06-10	3	1			4	1	Georgescu, M. 1968. Contribuţii la studiul ixodidelor din peşterile României. Lucrările Institutului de Speologie "Emil Racoviţă" 7: 187-195.
BTD0717	Ixodes vespertilionis	free	Peștera Hoților, Herculane	cave	RO	44.896	22.4289	0	1962-06-14	2				2	1	Georgescu, M. 1968. Contribuţii la studiul ixodidelor din peşterile României. Lucrările Institutului de Speologie "Emil Racoviţă" 7: 187-195.
BTD0718	Ixodes vespertilionis	free	Peștera Izverna	cave	RO	44.9808	22.6196	0	1962-06-14	2				2	1	Georgescu, M. 1968. Contribuţii la studiul ixodidelor din peşterile României. Lucrările Institutului de Speologie "Emil Racoviţă" 7: 187-195.
BTD0719	Ixodes vespertilionis	free	Peștera Liliecilor, Gura Dobrogii	cave	RO	44.4669	28.4808	0	1962-06-26	1				1	1	Georgescu, M. 1968. Contribuţii la studiul ixodidelor din peşterile României. Lucrările Institutului de Speologie "Emil Racoviţă" 7: 187-195.
BTD0720	Ixodes vespertilionis	free	Peștera Sfodei	cave	RO	44.8574	22.6029	0	1962-07-01	2				2	1	Georgescu, M. 1968. Contribuţii la studiul ixodidelor din peşterile României. Lucrările Institutului de Speologie "Emil Racoviţă" 7: 187-195.
BTD0721	Ixodes vespertilionis	free	Peștera Liliecilor, Gura Dobrogii	cave	RO	44.4669	28.4808	0	1962-07-26			3		3	1	Georgescu, M. 1968. Contribuţii la studiul ixodidelor din peşterile României. Lucrările Institutului de Speologie "Emil Racoviţă" 7: 187-195.
BTD0722	Ixodes vespertilionis	free	Peștera Cloșani	cave	RO	45.071	22.8002	0	1962-12-13	1				1	1	Georgescu, M. 1968. Contribuţii la studiul ixodidelor din peşterile României. Lucrările Institutului de Speologie "Emil Racoviţă" 7: 187-195.
BTD0723	Ixodes vespertilionis	Rhinolophus ferrumequinum	Peștera lui Duțu	cave	RO	45.985	22.3023	0	1963-03-15		9	10	10	29	1	Georgescu, M. 1968. Contribuţii la studiul ixodidelor din peşterile României. Lucrările Institutului de Speologie "Emil Racoviţă" 7: 187-195.
BTD0724	Ixodes vespertilionis	Myotis myotis	Peștera Sâneșii	cave	RO	45.9725	22.2763	0	1963-03-15				1	1	1	Georgescu, M. 1968. Contribuţii la studiul ixodidelor din peşterile României. Lucrările Institutului de Speologie "Emil Racoviţă" 7: 187-195.
BTD0725	Ixodes vespertilionis	free	Peștera Limanu	cave	RO	43.808	28.5218	0	1963-05-05	1				1	1	Georgescu, M. 1968. Contribuţii la studiul ixodidelor din peşterile României. Lucrările Institutului de Speologie "Emil Racoviţă" 7: 187-195.
BTD0726	Ixodes vespertilionis	free	Peștera Liliecilor, Gura Dobrogii	cave	RO	44.4669	28.4808	0	1963-05-07				1	1	1	Georgescu, M. 1968. Contribuţii la studiul ixodidelor din peşterile României. Lucrările Institutului de Speologie "Emil Racoviţă" 7: 187-195.
BTD0727	Ixodes vespertilionis	free	Peștera Liliecilor, Gura Dobrogii	cave	RO	44.4669	28.4808	0	1963-05-07		1	1	1	3	1	Georgescu, M. 1968. Contribuţii la studiul ixodidelor din peşterile României. Lucrările Institutului de Speologie "Emil Racoviţă" 7: 187-195.
BTD0728	Ixodes simplex	free	Peștera Liliecilor, Gura Dobrogei	cave	RO	44.4669	28.4808	0	1963-06-17	6		5		11	1	Georgescu, M. 1968. Contribuţii la studiul ixodidelor din peşterile României. Lucrările Institutului de Speologie "Emil Racoviţă" 7: 187-195.
BTD0729	Ixodes vespertilionis	free	Peștera Popovăț	cave	RO	45.2165	21.9156	0	1963-07-24		1			1	1	Georgescu, M. 1968. Contribuţii la studiul ixodidelor din peşterile României. Lucrările Institutului de Speologie "Emil Racoviţă" 7: 187-195.
BTD0730	Ixodes vespertilionis	free	Peștera cu Apă din Cheile Gârliștei	cave	RO	45.1649	21.8534	0	1963-08-01	1	1			2	1	Georgescu, M. 1968. Contribuţii la studiul ixodidelor din peşterile României. Lucrările Institutului de Speologie "Emil Racoviţă" 7: 187-195.
BTD0731	Ixodes vespertilionis	free	Peștera Lazului	cave	RO	45.0711	22.7638	0	1963-09-28	2				2	1	Georgescu, M. 1968. Contribuţii la studiul ixodidelor din peşterile României. Lucrările Institutului de Speologie "Emil Racoviţă" 7: 187-195.
BTD0732	Ixodes simplex	free	Peștera Liliecilor, Gura Dobrogei	cave	RO	44.4669	28.4808	0	1963-10-03	1				1	1	Georgescu, M. 1968. Contribuţii la studiul ixodidelor din peşterile României. Lucrările Institutului de Speologie "Emil Racoviţă" 7: 187-195.
BTD0733	Ixodes vespertilionis	free	Peștera Limanu	cave	RO	43.808	28.5218	0	1963-10-09		1			1	1	Georgescu, M. 1968. Contribuţii la studiul ixodidelor din peşterile României. Lucrările Institutului de Speologie "Emil Racoviţă" 7: 187-195.
BTD0734	Ixodes vespertilionis	free	Peștera 14 din Ogașul Morii	cave	RO	46.2191	25.545	0	1964-10-23		1			1	1	Georgescu, M. 1968. Contribuţii la studiul ixodidelor din peşterile României. Lucrările Institutului de Speologie "Emil Racoviţă" 7: 187-195.
BTD0735	Ixodes vespertilionis	free	Peștera de după Cârșă	cave	RO	45.2019	21.8752	0	1965-05-16		1			1	1	Georgescu, M. 1968. Contribuţii la studiul ixodidelor din peşterile României. Lucrările Institutului de Speologie "Emil Racoviţă" 7: 187-195.
BTD0736	Ixodes vespertilionis	free	Gaura cu Muscă	cave	RO	44.6777	22.2953	0	1965-06-13	1				1	1	Georgescu, M. 1968. Contribuţii la studiul ixodidelor din peşterile României. Lucrările Institutului de Speologie "Emil Racoviţă" 7: 187-195.
BTD0737	Ixodes vespertilionis	free	Peștera Lazului	cave	RO	45.0711	22.7638	0	1966-03-08	1				1	1	Georgescu, M. 1968. Contribuţii la studiul ixodidelor din peşterile României. Lucrările Institutului de Speologie "Emil Racoviţă" 7: 187-195.
BTD0738	Ixodes vespertilionis	free	Peștera din Cornetul Vârcanilor	cave	RO	45.0936	22.8427	1	1966-03-09	13	1			14	1	Georgescu, M. 1968. Contribuţii la studiul ixodidelor din peşterile României. Lucrările Institutului de Speologie "Emil Racoviţă" 7: 187-195.
BTD0739	Ixodes vespertilionis	Rhinolophus hipposideros	Peștera Vârful Lacului	cave	RO	44.8289	22.9547	0	1966-03-09				1	1	1	Georgescu, M. 1968. Contribuţii la studiul ixodidelor din peşterile României. Lucrările Institutului de Speologie "Emil Racoviţă" 7: 187-195.
BTD0740	Ixodes vespertilionis	free	Peștera cu Război	cave	RO	45.1921	23.7537	0	1966-03-11	1				1	1	Georgescu, M. 1968. Contribuţii la studiul ixodidelor din peşterile României. Lucrările Institutului de Speologie "Emil Racoviţă" 7: 187-195.
BTD0741	Ixodes vespertilionis	free	Cova d'Ordal	cave	ESP	41.3989	1.85198	1	unknown					1	1	Gil Collado, J. 1938. Los acaros (ixodoideos) de Espana. Datos actuales respecto a su distribucion. Broteria, s. Trimest. Cienc. Nat. 7(3): 99-109.
BTD0742	Ixodes vespertilionis	Rhinolophus ferrumequinum	GROTTE DE LA BALME (ISERE)	cave	FR	45.8524	5.33952	0	unknown	1	1		1	3	1	Ginet, R. (1952). LA GROTTE DE LA BALME (ISERE) ; TOPOGRAPHIE ET FAUNE. Bulletin mensuel de la Société linnéenne de Lyon, 21: 4-17.
BTD0743	Ixodes vespertilionis	Rhinolophus hipposideros	La Balme, La Balme-es-Grottes	cave	FR	45.8518	5.33735	0	1950-05-15		1		1	2	1	Ginet, R. (1952). La grotte de la Balme (Isère): topographie et faune. Bulletin mensuel de la Société linnéenne de Lyon, 21(1), 4-17.
BTD0744	Ixodes vespertilionis	free	Kodja Kaya, Belopolyane Village, Ivaylovgrad	cave	BUL	41.453	26.1562	1	1998-04-27	1				1	1	Golovatch, S. I., & Stoev, P. (2004). A new species of the millipede genus Metonomastus Attems, 1937 from a cave in the Eastern Rhodopes (Bulgaria), with some remarks on its congeners (Diplopoda: Paradoxosomatidae). Biodiversity of Bulgaria, 2, 199-205.
BTD0745	Ixodes vespertilionis	free	Galleria mineria di S'Ortu Becciu	cave	IT	39.4316	9.17226	1	unknown					1	1	Grafitti, G. 2005. Ricerche faunistiche in grotte di miniere della Sardegna. Sardegna Speleologica22: 46-52.
BTD0746	Ixodes vespertilionis	free	Grotta di Perdu Pippiu (Perdu Pippiu, com. Teulada), Sardegna	Cave	ITA	38.9694	8.76571	1	2006-04-30					1	1	Grafitti, G., & Merella, G. (2008). Ricerche faunistiche in grotte del Sulcis-Iglesiente. In Atti del XX Congresso Nazionale di Speleologia. Iglesias 27-30 aprile 2007. Memorie dell'Istituto Italiano di Speleologia, serie II 21: 83-95.
BTD0747	Ixodes vespertilionis	free	Grotta della Cava Romana (Tattinu, Nuxis), Sardegna	Cave	ITA	39.1294	8.74077	1	2006-06-29					1	1	Grafitti, G., & Merella, G. (2008). Ricerche faunistiche in grotte del Sulcis-Iglesiente. In Atti del XX Congresso Nazionale di Speleologia. Iglesias 27-30 aprile 2007. Memorie dell'Istituto Italiano di Speleologia, serie II 21: 83-95.
BTD0748	Ixodes vespertilionis	free	Feldhofhöhle im Hönnetal	cave	DE	51.3799	7.85337	1	unknown	1				1	1	Griepenburg, I. I. T. (1941). Die Tierwelt der Höhlen des Hönnetals. Zeitschrift für Karst und Höhlenkunde (früher Mitteilungen über Höhlen u Karstforschung), 55.
BTD0749	Ixodes vespertilionis	free	(no site listed, just coordinates)	cave	DE	51.2992	7.3547		unknown					1	1	Griepenburg-Schee, W., 1935. Kluterhöhle, Bismark- und Rentropshöhle bei Milspe und ihre Tierwelt (in German). Abh. Westf. Provinzial-Museum für Naturkunde, 6, 3-46.
BTD0750	Ixodes vespertilionis	Myotis daubentonii	Galeria (Haute Corse)	cave	FR	42.4089	8.64823	1	1982-03-03					1	1	Guiguen, C., J.Y. Monnat 1983. Étude préliminaire des ectoparasites hématophages d'oiseaux de Corse. Travaux Scientifiqes du Parc Naturel Regional de la Corse 2: 23-55.
BTD0751	Ixodes simplex	Myotis myotis	Nowy Sacz	cave	PL	49.623	20.7402	1	1983-12-15		2		1	3	1	Haitlinger, R., Ruprecht, A. L. (1985). [Arthropods collected from Kujawian bats (Acari and Siphonaptera)] Stawonogi zebrane na nietoperzach z Kujaw (Acari i Siphonaptera). Polskie Pismo Entomologiczne, 55(3), 615-618.
BTD0752	Ixodes vespertilionis	Rhinolophus hipposideros	(no site listed, just coordinates)		IE	52.8	-9	0	unknown					1	1	GBIF
BTD0753	Ixodes vespertilionis	Rhinolophus hipposideros	(no site listed, just coordinates)		IE	52.8	-9	0	unknown					1	1	GBIF
BTD0754	Ixodes vespertilionis	Rhinolophus hipposideros	(no site listed, just coordinates)		IE	52.8	-9	2	unknown					1	1	GBIF
BTD0755	Ixodes simplex	Miniopterus schreibersii	Lömbürdek İni /Kalecik	cave	TR	40.2175	33.4956	0	2019-08-06					1	1	Hekimoglu, O., Elverici, M., & Yorulmaz, T. (2022). A survey of hard ticks associated with cave dwelling mammals in Turkey. Ticks and Tick-borne Diseases,13: 102008.
BTD0756	Ixodes vespertilionis	free	Lömbürdek İni /Kalecik	cave	TR	40.2175	33.4956	0	2019-09-04	x	x			1	1	Hekimoglu, O., Elverici, M., & Yorulmaz, T. (2022). A survey of hard ticks associated with cave dwelling mammals in Turkey. Ticks and Tick-borne Diseases,13: 102008.
BTD0757	Ixodes ariadnae	Myotis myotis	Ovakent /Boğazlayan	cave	TR	39.084	35.1793	0	2019-09-14			1		1	1	Hekimoglu, O., Elverici, M., & Yorulmaz, T. (2022). A survey of hard ticks associated with cave dwelling mammals in Turkey. Ticks and Tick-borne Diseases,13: 102008.
BTD0758	Ixodes simplex	Miniopterus schreibersii	Ovakent /Boğazlayan	cave	TR	39.084	35.1793	0	2019-09-14					1	1	Hekimoglu, O., Elverici, M., & Yorulmaz, T. (2022). A survey of hard ticks associated with cave dwelling mammals in Turkey. Ticks and Tick-borne Diseases,13: 102008.
BTD0759	Ixodes vespertilionis	free	Ovakent /Boğazlayan	cave	TR	39.084	35.1793	0	2019-09-14	x	x			1	1	Hekimoglu, O., Elverici, M., & Yorulmaz, T. (2022). A survey of hard ticks associated with cave dwelling mammals in Turkey. Ticks and Tick-borne Diseases,13: 102008.
BTD0760	Ixodes vespertilionis	Myotis myotis	Ovakent /Boğazlayan	cave	TR	39.084	35.1793	0	2019-09-14			3		3	1	Hekimoglu, O., Elverici, M., & Yorulmaz, T. (2022). A survey of hard ticks associated with cave dwelling mammals in Turkey. Ticks and Tick-borne Diseases,13: 102008.
BTD0761	Ixodes simplex	Miniopterus schreibersii	Peynirini /Karaburun	cave	TR	38.6238	26.478	0	2019-10-01					1	1	Hekimoglu, O., Elverici, M., & Yorulmaz, T. (2022). A survey of hard ticks associated with cave dwelling mammals in Turkey. Ticks and Tick-borne Diseases,13: 102008.
BTD0762	Ixodes simplex	Miniopterus schreibersii	Peynirini /Karaburun	cave	TR	38.6238	26.478	0	2019-10-03					1	1	Hekimoglu, O., Elverici, M., & Yorulmaz, T. (2022). A survey of hard ticks associated with cave dwelling mammals in Turkey. Ticks and Tick-borne Diseases,13: 102008.
BTD0763	Ixodes vespertilionis	free	Lömbürdek İni /Kalecik	cave	TR	40.2175	33.4956	0	2019-11-07	x	x			1	1	Hekimoglu, O., Elverici, M., & Yorulmaz, T. (2022). A survey of hard ticks associated with cave dwelling mammals in Turkey. Ticks and Tick-borne Diseases,13: 102008.
BTD0764	Ixodes vespertilionis	free	Ilgarini /Pınarbaşı	cave	TR	41.7525	33.0029	0	2019-11-24	x	x			1	1	Hekimoglu, O., Elverici, M., & Yorulmaz, T. (2022). A survey of hard ticks associated with cave dwelling mammals in Turkey. Ticks and Tick-borne Diseases,13: 102008.
BTD0765	Ixodes simplex	Miniopterus schreibersii	Maldeliği /Hassa	cave	TR	36.8147	36.6111	0	2020-06-19					1	1	Hekimoglu, O., Elverici, M., & Yorulmaz, T. (2022). A survey of hard ticks associated with cave dwelling mammals in Turkey. Ticks and Tick-borne Diseases,13: 102008.
BTD0766	Ixodes simplex	Miniopterus schreibersii	Dipsizin /Demrek	cave	TR	36.6775	36.4219	0	2020-06-20					1	1	Hekimoglu, O., Elverici, M., & Yorulmaz, T. (2022). A survey of hard ticks associated with cave dwelling mammals in Turkey. Ticks and Tick-borne Diseases,13: 102008.
BTD0767	Ixodes vespertilionis	free	Lömbürdek İni /Kalecik	cave	TR	40.2175	33.4956	0	2020-06-25	x	x			1	1	Hekimoglu, O., Elverici, M., & Yorulmaz, T. (2022). A survey of hard ticks associated with cave dwelling mammals in Turkey. Ticks and Tick-borne Diseases,13: 102008.
BTD0768	Ixodes vespertilionis	free	Akçakale /Merkez	cave	TR	40.4498	39.5366	0	2020-07-01	x	x			1	1	Hekimoglu, O., Elverici, M., & Yorulmaz, T. (2022). A survey of hard ticks associated with cave dwelling mammals in Turkey. Ticks and Tick-borne Diseases,13: 102008.
BTD0769	Ixodes vespertilionis	free	Yedi Değirmenli /Keşap	cave	TR	40.7781	38.7589	0	2020-07-02	x	x			1	1	Hekimoglu, O., Elverici, M., & Yorulmaz, T. (2022). A survey of hard ticks associated with cave dwelling mammals in Turkey. Ticks and Tick-borne Diseases,13: 102008.
BTD0770	Ixodes vespertilionis	free	Hamamboğazı /Ayaş	cave	TR	39.8962	32.1619	0	2020-07-05	x	x			1	1	Hekimoglu, O., Elverici, M., & Yorulmaz, T. (2022). A survey of hard ticks associated with cave dwelling mammals in Turkey. Ticks and Tick-borne Diseases,13: 102008.
BTD0771	Ixodes vespertilionis	Miniopterus schreibersii	Hamamboğazı /Ayaş	cave	TR	39.8962	32.1619	0	2020-07-05					1	1	Hekimoglu, O., Elverici, M., & Yorulmaz, T. (2022). A survey of hard ticks associated with cave dwelling mammals in Turkey. Ticks and Tick-borne Diseases,13: 102008.
BTD0772	Ixodes vespertilionis	free	Erçek /Merkez	cave	TR	41.4358	31.863	0	2020-08-12	x	x			1	1	Hekimoglu, O., Elverici, M., & Yorulmaz, T. (2022). A survey of hard ticks associated with cave dwelling mammals in Turkey. Ticks and Tick-borne Diseases,13: 102008.
BTD0773	Ixodes simplex	Miniopterus schreibersii	Peynirini /Karaburun	cave	TR	38.6238	26.478	0	2020-08-29					1	1	Hekimoglu, O., Elverici, M., & Yorulmaz, T. (2022). A survey of hard ticks associated with cave dwelling mammals in Turkey. Ticks and Tick-borne Diseases,13: 102008.
BTD0774	Ixodes vespertilionis	free	İnağzı /Yenice	cave	TR	41.2022	32.3515	0	2020-09-08	x	x			1	1	Hekimoglu, O., Elverici, M., & Yorulmaz, T. (2022). A survey of hard ticks associated with cave dwelling mammals in Turkey. Ticks and Tick-borne Diseases,13: 102008.
BTD0775	Ixodes simplex	Miniopterus schreibersii	İnsuyu Cave /Çatağıl	cave	TR	37.6595	30.3752	0	2020-10-02					1	1	Hekimoglu, O., Elverici, M., & Yorulmaz, T. (2022). A survey of hard ticks associated with cave dwelling mammals in Turkey. Ticks and Tick-borne Diseases,13: 102008.
BTD0776	Ixodes vespertilionis	free	İnsuyu Cave /Çatağıl	cave	TR	37.6595	30.3752	0	2020-10-02	x	x			1	1	Hekimoglu, O., Elverici, M., & Yorulmaz, T. (2022). A survey of hard ticks associated with cave dwelling mammals in Turkey. Ticks and Tick-borne Diseases,13: 102008.
BTD0777	Ixodes vespertilionis	free	Sofular /Devrek	cave	TR	41.4277	31.952	0	2020-10-25	x	x			1	1	Hekimoglu, O., Elverici, M., & Yorulmaz, T. (2022). A survey of hard ticks associated with cave dwelling mammals in Turkey. Ticks and Tick-borne Diseases,13: 102008.
BTD0778	Ixodes vespertilionis	free	Mencilis /Bulak	cave	TR	41.2754	32.6246	0	2020-10-27	x	x			1	1	Hekimoglu, O., Elverici, M., & Yorulmaz, T. (2022). A survey of hard ticks associated with cave dwelling mammals in Turkey. Ticks and Tick-borne Diseases,13: 102008.
BTD0779	Ixodes vespertilionis	free	Şıngırdaklı İn /Ayaş	cave	TR	39.8967	32.1619	0	2020-10-29	x	x			1	1	Hekimoglu, O., Elverici, M., & Yorulmaz, T. (2022). A survey of hard ticks associated with cave dwelling mammals in Turkey. Ticks and Tick-borne Diseases,13: 102008.
BTD0780	Ixodes vespertilionis	free	İnega /Haymana	cave	TR	39.2547	32.3248	0	2020-10-30	x	x			1	1	Hekimoglu, O., Elverici, M., & Yorulmaz, T. (2022). A survey of hard ticks associated with cave dwelling mammals in Turkey. Ticks and Tick-borne Diseases,13: 102008.
BTD0781	Ixodes simplex	Miniopterus schreibersii	Dipsizin /Demrek	cave	TR	36.6775	36.4219	0	2021-07-04					1	1	Hekimoglu, O., Elverici, M., & Yorulmaz, T. (2022). A survey of hard ticks associated with cave dwelling mammals in Turkey. Ticks and Tick-borne Diseases,13: 102008.
BTD0782	Ixodes simplex	Miniopterus schreibersii	Maldeliği /Hassa	cave	TR	36.8147	36.6111	0	2021-07-04					1	1	Hekimoglu, O., Elverici, M., & Yorulmaz, T. (2022). A survey of hard ticks associated with cave dwelling mammals in Turkey. Ticks and Tick-borne Diseases,13: 102008.
BTD0783	Ixodes simplex	Miniopterus schreibersii	Sinobiç /Mut	cave	TR	36.6901	33.4487	0	2021-07-07					1	1	Hekimoglu, O., Elverici, M., & Yorulmaz, T. (2022). A survey of hard ticks associated with cave dwelling mammals in Turkey. Ticks and Tick-borne Diseases,13: 102008.
BTD0784	Ixodes simplex	free	Elmalı /İspir	cave	TR	40.4209	40.8409	0	2021-07-13	1	3			4	1	Hekimoglu, O., Elverici, M., & Yorulmaz, T. (2022). A survey of hard ticks associated with cave dwelling mammals in Turkey. Ticks and Tick-borne Diseases,13: 102008.
BTD0785	Ixodes vespertilionis	free	Elmalı /İspir	cave	TR	40.4209	40.8409	0	2021-07-13	x	x			1	1	Hekimoglu, O., Elverici, M., & Yorulmaz, T. (2022). A survey of hard ticks associated with cave dwelling mammals in Turkey. Ticks and Tick-borne Diseases,13: 102008.
BTD0786	Ixodes vespertilionis	free	Yıldızkaya /Olur	cave	TR	40.8833	41.9212	0	2021-07-15					1	1	Hekimoglu, O., Elverici, M., & Yorulmaz, T. (2022). A survey of hard ticks associated with cave dwelling mammals in Turkey. Ticks and Tick-borne Diseases,13: 102008.
BTD0787	Ixodes simplex	Miniopterus schreibersii	Bekmez /Çermik	cave	TR	38.1105	39.4816	0	2021-08-03					1	1	Hekimoglu, O., Elverici, M., & Yorulmaz, T. (2022). A survey of hard ticks associated with cave dwelling mammals in Turkey. Ticks and Tick-borne Diseases,13: 102008.
BTD0788	Ixodes simplex	Miniopterus schreibersii	Karataş /Viranşehir	cave	TR	37.1989	39.7582	0	2021-08-04					1	1	Hekimoglu, O., Elverici, M., & Yorulmaz, T. (2022). A survey of hard ticks associated with cave dwelling mammals in Turkey. Ticks and Tick-borne Diseases,13: 102008.
BTD0789	Ixodes simplex	Miniopterus schreibersii	Peynirini /Karaburun	cave	TR	38.6238	26.478	0	2021-09-17					1	1	Hekimoglu, O., Elverici, M., & Yorulmaz, T. (2022). A survey of hard ticks associated with cave dwelling mammals in Turkey. Ticks and Tick-borne Diseases,13: 102008.
BTD0790	Ixodes vespertilionis	free	Sultanpınari /Bozkır	cave	TR	37.0347	32.1867	0	2021-10-23	x	x			1	1	Hekimoglu, O., Elverici, M., & Yorulmaz, T. (2022). A survey of hard ticks associated with cave dwelling mammals in Turkey. Ticks and Tick-borne Diseases,13: 102008.
BTD0791	Ixodes vespertilionis	Rhinolophus hipposideros	Koyunbaba /Merkez	cave	TR	41.7214	27.098	0	2021-12-12		1			1	1	Hekimoglu, O., Elverici, M., & Yorulmaz, T. (2022). A survey of hard ticks associated with cave dwelling mammals in Turkey. Ticks and Tick-borne Diseases,13: 102008.
BTD0792	Ixodes vespertilionis	free	Grotte des Excentriques, Pierre-la-Treiche (Meurthe-et-Moselle)	cave	FR	48.6429	5.94084	1	1961-02-15					1	1	Herriot F., 1965.- La Grotte des Excentriques, Topographie et Faune. Bulletin de la Société d’Histoire Naturelle de Moselle, 39 : 153-172.
BTD0793	Ixodes vespertilionis	free	Grotte du Chaos à Gondreville (Meurthe-et-Moselle)	cave	FR	48.6832	5.98547	1	unknown	9	1			10	1	Herriot F., Henry J.P., 1960.- Contribution à l'étude de la faune cavernicole de Lorraine. Diplôme d’Études Supérieures, Sciences Naturelles, Nancy, 20 février 1960, 95 p.
BTD0794	Ixodes vespertilionis	Myotis emarginatus	Grotte du Chaos à Gondreville (Meurthe-et-Moselle)	cave	FR	48.6832	5.98547	1	unknown		1			1	1	Herriot F., Henry J.P., 1960.- Contribution à l'étude de la faune cavernicole de Lorraine. Diplôme d’Études Supérieures, Sciences Naturelles, Nancy, 20 février 1960, 95 p.
BTD0795	Ixodes vespertilionis	Rhinolophus hipposideros	Vale of Clwyd	cave	UK	53.2126	-3.38465	1	unknown					1	1	Hesketh, G.E. 1951. Ringing bats in Denbighshire. Naturalist, London 1951: 180.
BTD0796	Ixodes vespertilionis	free	Segeberger Höhle	cave	DE	53.9355	10.3168		unknown					1	1	Heun, S., 1955: Biologie und Ökologie von Choleva holsatica Ihss. and Ben. Entomologische Mitteilungen aus dem Zoologischen Museum Hamburg, 7, 195-234.
BTD0797	Ixodes vespertilionis	free	Cheddar Caves	cave	UK	51.278	-2.78273	0	1902-01-05					1	1	Hirst, S. (1916). Notes on Parasitic Acari. Journal of Zoological Research, 1(2), 59-89.
BTD0798	Ixodes vespertilionis	free	Braunton	mine	UK	51.1442	-4.13861	0	1912-05-22					1	1	Hirst, S. (1916). Notes on Parasitic Acari. Journal of Zoological Research, 1(2), 59-89.
BTD0799	Ixodes vespertilionis	free	Oumache	cave	ALG	34.5936	5.77212	1	unknown					1	1	Hirst, S. (1916). Notes on Parasitic Acari. Journal of Zoological Research, 1(2), 59-89.
BTD0800	Ixodes vespertilionis	Rhinolophus ferrumequinum	Cave de Meaunes	cave	FR	46.5986	2.61744	1	unknown					1	1	Hirst, S. (1916). Notes on Parasitic Acari. Journal of Zoological Research, 1(2), 59-89.
BTD0801	Ixodes vespertilionis	Rhinolophus ferrumequinum	Gard		FR	43.9478	4.15042	1	unknown					1	1	Hirst, S. (1916). Notes on Parasitic Acari. Journal of Zoological Research, 1(2), 59-89.
BTD0802	Ixodes vespertilionis	Rhinolophus ferrumequinum	Genies-de-Malgoires		FR	43.9465	4.21385	1	unknown					1	1	Hirst, S. (1916). Notes on Parasitic Acari. Journal of Zoological Research, 1(2), 59-89.
BTD0803	Ixodes vespertilionis	Rhinolophus ferrumequinum	Gonia, Crete	cave	HE	35.3235	24.4193	1	unknown					1	1	Hirst, S. (1916). Notes on Parasitic Acari. Journal of Zoological Research, 1(2), 59-89.
BTD0804	Ixodes vespertilionis	free	Mon-chique	cave	PT	37.3195	-8.55569	1	unknown					1	1	Hirst, S. (1916). Notes on Parasitic Acari. Journal of Zoological Research, 1(2), 59-89.
BTD0805	Ixodes vespertilionis	Rhinolophus ferrumequinum	Moldova Nouă	cave	RO	44.7334	21.6539	0	unknown					1	1	Hirst, S. (1916). Notes on Parasitic Acari. Journal of Zoological Research, 1(2), 59-89.
BTD0806	Ixodes vespertilionis	Rhinolophus ferrumequinum	North Devon		UK	51.0488	-3.69515	2	unknown					1	1	Hirst, S. (1916). Notes on Parasitic Acari. Journal of Zoological Research, 1(2), 59-89.
BTD0807	Ixodes ariadnae	Myotis bechsteinii	Grotte de Lorette	cave	BE	50.155	5.2281	0	unknown			6	8	14	2	Hornok, S., & Krawczyk, A. (2016). First record of Ixodes ariadnae in Western Europe, Belgium. Acta Veterinaria Hungarica, 64(4), 467-471.
BTD0808	Ixodes vespertilionis	Rhinolophus hipposideros	Hranice na Morave	mine	CZ	49.5484	17.7413	1	1913-09-19		1			1	1	Hornok, S., Estrada-Peña, A., Kontschán, J., Plantard, O., Kunz, B., Mihalca, A. D., ... & Görföl, T. (2015). High degree of mitochondrial gene heterogeneity in the bat tick species Ixodes vespertilionis, I. ariadnae and I. simplex from Eurasia. Parasites & vectors, 8(1), 457.
BTD0809	Ixodes vespertilionis	Rhinolophus hipposideros	Ruillé en Champagne	mine	FR	48.0606	-0.081397	1	2008-02-21	0	1			1	1	Hornok, S., Estrada-Peña, A., Kontschán, J., Plantard, O., Kunz, B., Mihalca, A. D., ... & Görföl, T. (2015). High degree of mitochondrial gene heterogeneity in the bat tick species Ixodes vespertilionis, I. ariadnae and I. simplex from Eurasia. Parasites & vectors, 8(1), 457.
BTD0810	Ixodes simplex	Miniopterus schreibersii	Rancogne	mine	FR	45.698	0.388754	1	2008-07-09		1			1	1	Hornok, S., Estrada-Peña, A., Kontschán, J., Plantard, O., Kunz, B., Mihalca, A. D., ... & Görföl, T. (2015). High degree of mitochondrial gene heterogeneity in the bat tick species Ixodes vespertilionis, I. ariadnae and I. simplex from Eurasia. Parasites & vectors, 8(1), 457.
BTD0811	Ixodes vespertilionis	Myotis mystacinus	Zlot	cave	SRB	44.0227	21.9373	1	2010-05-20		1			1	1	Hornok, S., Estrada-Peña, A., Kontschán, J., Plantard, O., Kunz, B., Mihalca, A. D., ... & Görföl, T. (2015). High degree of mitochondrial gene heterogeneity in the bat tick species Ixodes vespertilionis, I. ariadnae and I. simplex from Eurasia. Parasites & vectors, 8(1), 457.
BTD0812	Ixodes vespertilionis	Rhinolophus hipposideros	Dimitrovgrad	cave	SRB	43.0087	22.7833	1	2013-05-03			1		1	1	Hornok, S., Estrada-Peña, A., Kontschán, J., Plantard, O., Kunz, B., Mihalca, A. D., ... & Görföl, T. (2015). High degree of mitochondrial gene heterogeneity in the bat tick species Ixodes vespertilionis, I. ariadnae and I. simplex from Eurasia. Parasites & vectors, 8(1), 457.
BTD0813	Ixodes vespertilionis	Rhinolophus euryale	Rijeka Crnojevića	cave	MN	42.3552	19.0253	1	2013-09-22			1		1	1	Hornok, S., Estrada-Peña, A., Kontschán, J., Plantard, O., Kunz, B., Mihalca, A. D., ... & Görföl, T. (2015). High degree of mitochondrial gene heterogeneity in the bat tick species Ixodes vespertilionis, I. ariadnae and I. simplex from Eurasia. Parasites & vectors, 8(1), 457.
BTD0814	Ixodes vespertilionis	Rhinolophus ferrumequinum	Šipovo	cave	BiH	44.244	17.1286	1	2014-09-07			1		1	1	Hornok, S., Estrada-Peña, A., Kontschán, J., Plantard, O., Kunz, B., Mihalca, A. D., ... & Görföl, T. (2015). High degree of mitochondrial gene heterogeneity in the bat tick species Ixodes vespertilionis, I. ariadnae and I. simplex from Eurasia. Parasites & vectors, 8(1), 457.
BTD0815	Ixodes vespertilionis	free	Labinsk, Caucasus	cave	RU	44.4851	40.6188	1	00/00/1890	1				1	1	Hornok, S., Estrada-Peña, A., Kontschán, J., Plantard, O., Kunz, B., Mihalca, A. D., ... & Görföl, T. (2015). High degree of mitochondrial gene heterogeneity in the bat tick species Ixodes vespertilionis, I. ariadnae and I. simplex from Eurasia. Parasites & vectors, 8(1), 457.
BTD0816	Ixodes vespertilionis	Rhinolophus sp.	Bosnia-Herzegovina	cave	BiH	43.1951	17.7992	2	00/00/1899			1		1	1	Hornok, S., Estrada-Peña, A., Kontschán, J., Plantard, O., Kunz, B., Mihalca, A. D., ... & Görföl, T. (2015). High degree of mitochondrial gene heterogeneity in the bat tick species Ixodes vespertilionis, I. ariadnae and I. simplex from Eurasia. Parasites & vectors, 8(1), 457.
BTD0817	Ixodes vespertilionis	free	Novi Pazar	cave	SRB	43.136	20.5307	1	00/00/1907		2			2	1	Hornok, S., Estrada-Peña, A., Kontschán, J., Plantard, O., Kunz, B., Mihalca, A. D., ... & Görföl, T. (2015). High degree of mitochondrial gene heterogeneity in the bat tick species Ixodes vespertilionis, I. ariadnae and I. simplex from Eurasia. Parasites & vectors, 8(1), 457.
BTD0818	Ixodes vespertilionis	Rhinolophus sp.	Spain - Vasque Country	cave	ESP	43.0772	-2.06111	3	00/00/1992		1	2		3	1	Hornok, S., Estrada-Peña, A., Kontschán, J., Plantard, O., Kunz, B., Mihalca, A. D., ... & Görföl, T. (2015). High degree of mitochondrial gene heterogeneity in the bat tick species Ixodes vespertilionis, I. ariadnae and I. simplex from Eurasia. Parasites & vectors, 8(1), 457.
BTD0819	Ixodes vespertilionis	free	Labinsk, Caucasus	RU	RU	44.5277	40.4743	1	1890	1				1	1	Hornok, S., Estrada-Peña, A., Kontschán, J., Plantard, O., Kunz, B., Mihalca, A. D., ... & Takano, A. (2015). High degree of mitochondrial gene heterogeneity in the bat tick species Ixodes vespertilionis, I. ariadnae and I. simplex from Eurasia. Parasites & Vectors, 8: 458.
BTD0820	Ixodes vespertilionis	free	Novi Pazar	SRB	SRB	43.1424	20.5407	1	1907		2			2	1	Hornok, S., Estrada-Peña, A., Kontschán, J., Plantard, O., Kunz, B., Mihalca, A. D., ... & Takano, A. (2015). High degree of mitochondrial gene heterogeneity in the bat tick species Ixodes vespertilionis, I. ariadnae and I. simplex from Eurasia. Parasites & Vectors, 8: 458.
BTD0821	Ixodes vespertilionis	Rhinolophus sp.	Vasque Country	ESP	ESP	43.3158	-1.93239	2	1992		1	2	1	4	4	Hornok, S., Estrada-Peña, A., Kontschán, J., Plantard, O., Kunz, B., Mihalca, A. D., ... & Takano, A. (2015). High degree of mitochondrial gene heterogeneity in the bat tick species Ixodes vespertilionis, I. ariadnae and I. simplex from Eurasia. Parasites & Vectors, 8: 458.
BTD0822	Ixodes vespertilionis	free	Ruillé en Champagne	FR	FR	48.0606	-0.081397	1	2008-02-21	1	1			2	1	Hornok, S., Estrada-Peña, A., Kontschán, J., Plantard, O., Kunz, B., Mihalca, A. D., ... & Takano, A. (2015). High degree of mitochondrial gene heterogeneity in the bat tick species Ixodes vespertilionis, I. ariadnae and I. simplex from Eurasia. Parasites & Vectors, 8: 458.
BTD0823	Ixodes simplex	free	Rancogne	FR	FR	45.698	0.388754	1	2008-07-09		1			1	1	Hornok, S., Estrada-Peña, A., Kontschán, J., Plantard, O., Kunz, B., Mihalca, A. D., ... & Takano, A. (2015). High degree of mitochondrial gene heterogeneity in the bat tick species Ixodes vespertilionis, I. ariadnae and I. simplex from Eurasia. Parasites & Vectors, 8: 458.
BTD0824	Ixodes vespertilionis	Rhinolophus euryale	Rijeka Crnojevića	MoN	MoN	42.3567	19.0253	1	2013-09-22			1		1	1	Hornok, S., Estrada-Peña, A., Kontschán, J., Plantard, O., Kunz, B., Mihalca, A. D., ... & Takano, A. (2015). High degree of mitochondrial gene heterogeneity in the bat tick species Ixodes vespertilionis, I. ariadnae and I. simplex from Eurasia. Parasites & Vectors, 8: 458.
BTD0825	Ixodes ariadnae	free	Leány Cave	cave	HU	47.6994	18.8442	1	2012-03-31		3			3	1	Hornok, S., Kontschán, J., Kováts, D., Kovács, R., Angyal, D., Görföl, T., ... & Mihalca, A. D. (2014). Bat ticks revisited: Ixodes ariadnae sp. nov. and allopatric genotypes of I. vespertilionis in caves of Hungary. Parasites & vectors, 7: 202
BTD0826	Ixodes ariadnae	free	Legény Cave	cave	HU	47.6994	18.8442	1	2012-03-31		1			1	1	Hornok, S., Kontschán, J., Kováts, D., Kovács, R., Angyal, D., Görföl, T., ... & Mihalca, A. D. (2014). Bat ticks revisited: Ixodes ariadnae sp. nov. and allopatric genotypes of I. vespertilionis in caves of Hungary. Parasites & vectors, 7: 202
BTD0827	Ixodes ariadnae	Plecotus auritus	Szoplaki Cave	cave	HU	47.7051	18.89	1	2012-04-06			1		1	1	Hornok, S., Kontschán, J., Kováts, D., Kovács, R., Angyal, D., Görföl, T., ... & Mihalca, A. D. (2014). Bat ticks revisited: Ixodes ariadnae sp. nov. and allopatric genotypes of I. vespertilionis in caves of Hungary. Parasites & vectors, 7: 202
BTD0828	Ixodes ariadnae	Myotis alcathoe	Pisznice Cave	cave	HU	47.6975	18.4992	1	2012-08-25			1		1	1	Hornok, S., Kontschán, J., Kováts, D., Kovács, R., Angyal, D., Görföl, T., ... & Mihalca, A. D. (2014). Bat ticks revisited: Ixodes ariadnae sp. nov. and allopatric genotypes of I. vespertilionis in caves of Hungary. Parasites & vectors, 7: 202
BTD0829	Ixodes ariadnae	Myotis blythii	Szoplaki Cave	cave	HU	47.7051	18.89	1	2012-09-04			1		1	1	Hornok, S., Kontschán, J., Kováts, D., Kovács, R., Angyal, D., Görföl, T., ... & Mihalca, A. D. (2014). Bat ticks revisited: Ixodes ariadnae sp. nov. and allopatric genotypes of I. vespertilionis in caves of Hungary. Parasites & vectors, 7: 202
BTD0830	Ixodes ariadnae	free	Leány Cave	cave	HU	47.6994	18.8442	1	2013-03-24		3			3	1	Hornok, S., Kontschán, J., Kováts, D., Kovács, R., Angyal, D., Görföl, T., ... & Mihalca, A. D. (2014). Bat ticks revisited: Ixodes ariadnae sp. nov. and allopatric genotypes of I. vespertilionis in caves of Hungary. Parasites & vectors, 7: 202
BTD0831	Ixodes ariadnae	free	Csodabogyós Cave	cave	HU	46.7969	17.3647	1	2014-12-14	1				1	1	Hornok, S., Kováts, D., Angyal, D., Dányi, L., Kovács, R., & Kontschán, J. (2016). Description of the male and the larva of Ixodes ariadnae Hornok, 2014. Ticks and tick-borne diseases, 7(6), 1252-1255.
BTD0832	Ixodes ariadnae	free	Szoplaki Cave	cave	HU	47.7051	18.89	1	2015-02-06	2	1			3	1	Hornok, S., Kováts, D., Angyal, D., Dányi, L., Kovács, R., & Kontschán, J. (2016). Description of the male and the larva of Ixodes ariadnae Hornok, 2014. Ticks and tick-borne diseases, 7(6), 1252-1255.
BTD0833	Ixodes ariadnae	free	Pilis Cave	cave	HU	47.7063	18.8754	1	2015-08-03	1				1	1	Hornok, S., Kováts, D., Angyal, D., Dányi, L., Kovács, R., & Kontschán, J. (2016). Description of the male and the larva of Ixodes ariadnae Hornok, 2014. Ticks and tick-borne diseases, 7(6), 1252-1255.
BTD0834	Ixodes ariadnae	free	Legény Cave	cave	HU	47.6994	18.8442	1	2015-12-15	1				1	1	Hornok, S., Kováts, D., Angyal, D., Dányi, L., Kovács, R., & Kontschán, J. (2016). Description of the male and the larva of Ixodes ariadnae Hornok, 2014. Ticks and tick-borne diseases, 7(6), 1252-1255.
BTD0835	Ixodes ariadnae	free	Pálvölgyi Cave	cave	HU	47.5336	19.0149	1	unknown	1				1	1	Hornok, S., Kováts, D., Angyal, D., Dányi, L., Kovács, R., & Kontschán, J. (2016). Description of the male and the larva of Ixodes ariadnae Hornok, 2014. Ticks and tick-borne diseases, 7(6), 1252-1255.
BTD0836	Ixodes vespertilionis	Rhinolophus ferrumequinum	Peceneaga	habitat	RO	45.0024	28.1521	1	2015-05-18				1	1	1	Hornok, S., Szőke, K., Kováts, D., Estók, P., Görföl, T., Boldogh, S. A., ... & Corduneanu, A.
BTD0837	Ixodes vespertilionis	Myotis blythii	Avenul Mare de la Păuleasa	cave	RO	45.03	21.8786	1	2015-09-10			1	4	5	1	Hornok, S., Szőke, K., Kováts, D., Estók, P., Görföl, T., Boldogh, S. A., ... & Corduneanu, A.
BTD0838	Ixodes vespertilionis	Myotis daubentonii	Peceneaga	habitat	RO	45.0024	28.1521	0	2015-09-10				1	1	1	Hornok, S., Szőke, K., Kováts, D., Estók, P., Görföl, T., Boldogh, S. A., ... & Corduneanu, A.
BTD0839	Ixodes ariadnae	Myotis emarginatus	Büdöskúti Cave	cave	HU	46.1478	18.1629	1	2008-08-07			1		1	1	Hornok, S., Szőke, K., Kovats, D., Estok, P., Görföl, T., Boldogh, S. A., ... & Sandor, A. D. (2016). DNA of piroplasms of ruminants and dogs in ixodid bat ticks. PLoS One, 11(12), e0167735.
BTD0840	Ixodes ariadnae	Myotis emarginatus	Büdöskúti Cave	cave	HU	46.1478	18.1629	1	2008-08-15			1		1	1	Hornok, S., Szőke, K., Kovats, D., Estok, P., Görföl, T., Boldogh, S. A., ... & Sandor, A. D. (2016). DNA of piroplasms of ruminants and dogs in ixodid bat ticks. PLoS One, 11(12), e0167735.
BTD0841	Ixodes ariadnae	Plecotus auritus	Mánfai Cave	cave	HU	46.162	18.2424	1	2008-08-30			1		1	1	Hornok, S., Szőke, K., Kovats, D., Estok, P., Görföl, T., Boldogh, S. A., ... & Sandor, A. D. (2016). DNA of piroplasms of ruminants and dogs in ixodid bat ticks. PLoS One, 11(12), e0167735.
BTD0842	Ixodes ariadnae	Plecotus auritus	Mánfai Cave	cave	HU	46.162	18.2424	1	2008-08-30				1	1	1	Hornok, S., Szőke, K., Kovats, D., Estok, P., Görföl, T., Boldogh, S. A., ... & Sandor, A. D. (2016). DNA of piroplasms of ruminants and dogs in ixodid bat ticks. PLoS One, 11(12), e0167735.
BTD0843	Ixodes simplex	Miniopterus schreibersii	Szársomlyó	cave	HU	45.8522	18.4002	1	2009-08-08			1		1	1	Hornok, S., Szőke, K., Kovats, D., Estok, P., Görföl, T., Boldogh, S. A., ... & Sandor, A. D. (2016). DNA of piroplasms of ruminants and dogs in ixodid bat ticks. PLoS One, 11(12), e0167735.
BTD0844	Ixodes simplex	Miniopterus schreibersii	Szársomlyó	cave	HU	45.8522	18.4002	1	2009-08-08				1	1	1	Hornok, S., Szőke, K., Kovats, D., Estok, P., Görföl, T., Boldogh, S. A., ... & Sandor, A. D. (2016). DNA of piroplasms of ruminants and dogs in ixodid bat ticks. PLoS One, 11(12), e0167735.
BTD0845	Ixodes ariadnae	Myotis alcathoe	Olaszfalu	cave	HU	47.7105	18.8547	1	2010-06-10				1	1	1	Hornok, S., Szőke, K., Kovats, D., Estok, P., Görföl, T., Boldogh, S. A., ... & Sandor, A. D. (2016). DNA of piroplasms of ruminants and dogs in ixodid bat ticks. PLoS One, 11(12), e0167735.
BTD0846	Ixodes simplex	Miniopterus schreibersii	Szársomlyó	cave	HU	45.8522	18.4002	1	2011-08-01				2	2	1	Hornok, S., Szőke, K., Kovats, D., Estok, P., Görföl, T., Boldogh, S. A., ... & Sandor, A. D. (2016). DNA of piroplasms of ruminants and dogs in ixodid bat ticks. PLoS One, 11(12), e0167735.
BTD0847	Ixodes simplex	Miniopterus schreibersii	Szársomlyó	cave	HU	45.8522	18.4002	1	2011-08-13			2	1	3	1	Hornok, S., Szőke, K., Kovats, D., Estok, P., Görföl, T., Boldogh, S. A., ... & Sandor, A. D. (2016). DNA of piroplasms of ruminants and dogs in ixodid bat ticks. PLoS One, 11(12), e0167735.
BTD0848	Ixodes simplex	Miniopterus schreibersii	Szársomlyó	cave	HU	45.8522	18.4002	1	2011-08-13				3	3	1	Hornok, S., Szőke, K., Kovats, D., Estok, P., Görföl, T., Boldogh, S. A., ... & Sandor, A. D. (2016). DNA of piroplasms of ruminants and dogs in ixodid bat ticks. PLoS One, 11(12), e0167735.
BTD0849	Ixodes simplex	Miniopterus schreibersii	Szársomlyó	cave	HU	45.8522	18.4002	1	2011-08-13			1		1	1	Hornok, S., Szőke, K., Kovats, D., Estok, P., Görföl, T., Boldogh, S. A., ... & Sandor, A. D. (2016). DNA of piroplasms of ruminants and dogs in ixodid bat ticks. PLoS One, 11(12), e0167735.
BTD0850	Ixodes simplex	Miniopterus schreibersii	Szársomlyó	cave	HU	45.8522	18.4002	1	2011-08-13			1		1	1	Hornok, S., Szőke, K., Kovats, D., Estok, P., Görföl, T., Boldogh, S. A., ... & Sandor, A. D. (2016). DNA of piroplasms of ruminants and dogs in ixodid bat ticks. PLoS One, 11(12), e0167735.
BTD0851	Ixodes ariadnae	Myotis alcathoe	Szepesi Cave	cave	HU	48.0999	20.5949	1	2012-08-29				1	1	1	Hornok, S., Szőke, K., Kovats, D., Estok, P., Görföl, T., Boldogh, S. A., ... & Sandor, A. D. (2016). DNA of piroplasms of ruminants and dogs in ixodid bat ticks. PLoS One, 11(12), e0167735.
BTD0852	Ixodes ariadnae	Myotis bechsteinii	Láner Cave	cave	HU	48.0999	20.5949	1	2012-09-06			1		1	1	Hornok, S., Szőke, K., Kovats, D., Estok, P., Görföl, T., Boldogh, S. A., ... & Sandor, A. D. (2016). DNA of piroplasms of ruminants and dogs in ixodid bat ticks. PLoS One, 11(12), e0167735.
BTD0853	Ixodes simplex	Miniopterus schreibersii	Szársomlyó	cave	HU	45.8522	18.4002	1	2012-09-08		1		3	4	1	Hornok, S., Szőke, K., Kovats, D., Estok, P., Görföl, T., Boldogh, S. A., ... & Sandor, A. D. (2016). DNA of piroplasms of ruminants and dogs in ixodid bat ticks. PLoS One, 11(12), e0167735.
BTD0854	Ixodes simplex	Miniopterus schreibersii	Szársomlyó	cave	HU	45.8522	18.4002	1	2012-09-08		1	1		2	1	Hornok, S., Szőke, K., Kovats, D., Estok, P., Görföl, T., Boldogh, S. A., ... & Sandor, A. D. (2016). DNA of piroplasms of ruminants and dogs in ixodid bat ticks. PLoS One, 11(12), e0167735.
BTD0855	Ixodes simplex	Miniopterus schreibersii	Szársomlyó	cave	HU	45.8522	18.4002	1	2012-09-08		1			1	1	Hornok, S., Szőke, K., Kovats, D., Estok, P., Görföl, T., Boldogh, S. A., ... & Sandor, A. D. (2016). DNA of piroplasms of ruminants and dogs in ixodid bat ticks. PLoS One, 11(12), e0167735.
BTD0856	Ixodes simplex	Miniopterus schreibersii	Szársomlyó	cave	HU	45.8522	18.4002	1	2012-09-08			1		1	1	Hornok, S., Szőke, K., Kovats, D., Estok, P., Görföl, T., Boldogh, S. A., ... & Sandor, A. D. (2016). DNA of piroplasms of ruminants and dogs in ixodid bat ticks. PLoS One, 11(12), e0167735.
BTD0857	Ixodes simplex	Miniopterus schreibersii	Szársomlyó	cave	HU	45.8522	18.4002	1	2012-09-08			1		1	1	Hornok, S., Szőke, K., Kovats, D., Estok, P., Görföl, T., Boldogh, S. A., ... & Sandor, A. D. (2016). DNA of piroplasms of ruminants and dogs in ixodid bat ticks. PLoS One, 11(12), e0167735.
BTD0858	Ixodes vespertilionis	Plecotus auritus	Jávorkúti-víznyelő	cave	HU	48.0923	20.5231	1	2012-09-11				1	1	1	Hornok, S., Szőke, K., Kovats, D., Estok, P., Görföl, T., Boldogh, S. A., ... & Sandor, A. D. (2016). DNA of piroplasms of ruminants and dogs in ixodid bat ticks. PLoS One, 11(12), e0167735.
BTD0859	Ixodes ariadnae	Myotis dasycneme	Létrási Cave	cave	HU	48.1011	20.5802	1	2012-09-15				1	1	1	Hornok, S., Szőke, K., Kovats, D., Estok, P., Görföl, T., Boldogh, S. A., ... & Sandor, A. D. (2016). DNA of piroplasms of ruminants and dogs in ixodid bat ticks. PLoS One, 11(12), e0167735.
BTD0860	Ixodes ariadnae	Myotis dasycneme	Létrási Cave	cave	HU	48.1011	20.5802	1	2012-09-15				1	1	1	Hornok, S., Szőke, K., Kovats, D., Estok, P., Görföl, T., Boldogh, S. A., ... & Sandor, A. D. (2016). DNA of piroplasms of ruminants and dogs in ixodid bat ticks. PLoS One, 11(12), e0167735.
BTD0861	Ixodes ariadnae	Myotis dasycneme	Létrási Cave	cave	HU	48.1011	20.5802	1	2012-09-15				1	1	1	Hornok, S., Szőke, K., Kovats, D., Estok, P., Görföl, T., Boldogh, S. A., ... & Sandor, A. D. (2016). DNA of piroplasms of ruminants and dogs in ixodid bat ticks. PLoS One, 11(12), e0167735.
BTD0862	Ixodes ariadnae	Myotis dasycneme	Létrási Cave	cave	HU	48.1011	20.5802	1	2012-09-15				1	1	1	Hornok, S., Szőke, K., Kovats, D., Estok, P., Görföl, T., Boldogh, S. A., ... & Sandor, A. D. (2016). DNA of piroplasms of ruminants and dogs in ixodid bat ticks. PLoS One, 11(12), e0167735.
BTD0863	Ixodes vespertilionis	Rhinolophus hipposideros	Lök-völgyi-barlang	cave	HU	48.0353	20.4668	1	2012-10-14				1	1	1	Hornok, S., Szőke, K., Kovats, D., Estok, P., Görföl, T., Boldogh, S. A., ... & Sandor, A. D. (2016). DNA of piroplasms of ruminants and dogs in ixodid bat ticks. PLoS One, 11(12), e0167735.
BTD0864	Ixodes ariadnae	Myotis alcathoe	Olaszfalu	cave	HU	47.7105	18.8547	1	2013-07-27				1	1	1	Hornok, S., Szőke, K., Kovats, D., Estok, P., Görföl, T., Boldogh, S. A., ... & Sandor, A. D. (2016). DNA of piroplasms of ruminants and dogs in ixodid bat ticks. PLoS One, 11(12), e0167735.
BTD0865	Ixodes ariadnae	Myotis dasycneme	Jávorkúti Cave	cave	HU	48.0923	20.5231	1	2013-08-04				1	1	1	Hornok, S., Szőke, K., Kovats, D., Estok, P., Görföl, T., Boldogh, S. A., ... & Sandor, A. D. (2016). DNA of piroplasms of ruminants and dogs in ixodid bat ticks. PLoS One, 11(12), e0167735.
BTD0866	Ixodes ariadnae	Rhinolophus hipposideros	Jáspis Cave	cave	HU	48.1076	20.5813	1	2013-09-21				1	1	1	Hornok, S., Szőke, K., Kovats, D., Estok, P., Görföl, T., Boldogh, S. A., ... & Sandor, A. D. (2016). DNA of piroplasms of ruminants and dogs in ixodid bat ticks. PLoS One, 11(12), e0167735.
BTD0867	Ixodes ariadnae	free	Létrási Cave	cave	HU	48.1011	20.5802	1	2013-10-13		1			1	1	Hornok, S., Szőke, K., Kovats, D., Estok, P., Görföl, T., Boldogh, S. A., ... & Sandor, A. D. (2016). DNA of piroplasms of ruminants and dogs in ixodid bat ticks. PLoS One, 11(12), e0167735.
BTD0868	Ixodes ariadnae	Myotis bechsteinii	Pénzpatak Cave	cave	HU	48.0559	20.5476	1	2013-10-17				1	1	1	Hornok, S., Szőke, K., Kovats, D., Estok, P., Görföl, T., Boldogh, S. A., ... & Sandor, A. D. (2016). DNA of piroplasms of ruminants and dogs in ixodid bat ticks. PLoS One, 11(12), e0167735.
BTD0869	Ixodes ariadnae	Plecotus auritus	Láner Cave	cave	HU	48.0999	20.5949	1	2013-10-20			1		1	1	Hornok, S., Szőke, K., Kovats, D., Estok, P., Görföl, T., Boldogh, S. A., ... & Sandor, A. D. (2016). DNA of piroplasms of ruminants and dogs in ixodid bat ticks. PLoS One, 11(12), e0167735.
BTD0870	Ixodes ariadnae	Plecotus auritus	Szivárvány Cave	cave	HU	48.136	20.6893	1	2013-10-24			1		1	1	Hornok, S., Szőke, K., Kovats, D., Estok, P., Görföl, T., Boldogh, S. A., ... & Sandor, A. D. (2016). DNA of piroplasms of ruminants and dogs in ixodid bat ticks. PLoS One, 11(12), e0167735.
BTD0871	Ixodes ariadnae	Myotis bechsteinii	Létrási Cave	cave	HU	48.1011	20.5802	1	2013-10-27				1	1	1	Hornok, S., Szőke, K., Kovats, D., Estok, P., Görföl, T., Boldogh, S. A., ... & Sandor, A. D. (2016). DNA of piroplasms of ruminants and dogs in ixodid bat ticks. PLoS One, 11(12), e0167735.
BTD0872	Ixodes ariadnae	Myotis bechsteinii	Létrási Cave	cave	HU	48.1011	20.5802	1	2013-10-27			1		1	1	Hornok, S., Szőke, K., Kovats, D., Estok, P., Görföl, T., Boldogh, S. A., ... & Sandor, A. D. (2016). DNA of piroplasms of ruminants and dogs in ixodid bat ticks. PLoS One, 11(12), e0167735.
BTD0873	Ixodes vespertilionis	Rhinolophus hipposideros	Fekete-bg.	cave	HU	48.099	20.6557	1	2013-10-29			1		1	1	Hornok, S., Szőke, K., Kovats, D., Estok, P., Görföl, T., Boldogh, S. A., ... & Sandor, A. D. (2016). DNA of piroplasms of ruminants and dogs in ixodid bat ticks. PLoS One, 11(12), e0167735.
BTD0874	Ixodes ariadnae	free	Ajándék Cave	cave	HU	47.7443	18.8055	1	2014-03-15		1			1	1	Hornok, S., Szőke, K., Kovats, D., Estok, P., Görföl, T., Boldogh, S. A., ... & Sandor, A. D. (2016). DNA of piroplasms of ruminants and dogs in ixodid bat ticks. PLoS One, 11(12), e0167735.
BTD0875	Ixodes ariadnae	free	Ajándék Cave	cave	HU	47.7443	18.8055	1	2014-03-15		1			1	1	Hornok, S., Szőke, K., Kovats, D., Estok, P., Görföl, T., Boldogh, S. A., ... & Sandor, A. D. (2016). DNA of piroplasms of ruminants and dogs in ixodid bat ticks. PLoS One, 11(12), e0167735.
BTD0876	Ixodes ariadnae	free	Ajándék Cave	cave	HU	47.7443	18.8055	1	2014-03-15		1			1	1	Hornok, S., Szőke, K., Kovats, D., Estok, P., Görföl, T., Boldogh, S. A., ... & Sandor, A. D. (2016). DNA of piroplasms of ruminants and dogs in ixodid bat ticks. PLoS One, 11(12), e0167735.
BTD0877	Ixodes ariadnae	free	Ajándék Cave	cave	HU	47.7443	18.8055	1	2014-03-15		1			1	1	Hornok, S., Szőke, K., Kovats, D., Estok, P., Görföl, T., Boldogh, S. A., ... & Sandor, A. D. (2016). DNA of piroplasms of ruminants and dogs in ixodid bat ticks. PLoS One, 11(12), e0167735.
BTD0878	Ixodes ariadnae	Myotis alcathoe	Esztergom	cave	HU	47.7873	18.7435	1	2014-08-15				1	1	1	Hornok, S., Szőke, K., Kovats, D., Estok, P., Görföl, T., Boldogh, S. A., ... & Sandor, A. D. (2016). DNA of piroplasms of ruminants and dogs in ixodid bat ticks. PLoS One, 11(12), e0167735.
BTD0879	Ixodes ariadnae	Myotis alcathoe	Esztergom	cave	HU	47.7873	18.7435	1	2014-08-15				1	1	1	Hornok, S., Szőke, K., Kovats, D., Estok, P., Görföl, T., Boldogh, S. A., ... & Sandor, A. D. (2016). DNA of piroplasms of ruminants and dogs in ixodid bat ticks. PLoS One, 11(12), e0167735.
BTD0880	Ixodes ariadnae	Myotis alcathoe	Esztergom	cave	HU	47.7873	18.7435	1	2014-08-15			3	1	4	1	Hornok, S., Szőke, K., Kovats, D., Estok, P., Görföl, T., Boldogh, S. A., ... & Sandor, A. D. (2016). DNA of piroplasms of ruminants and dogs in ixodid bat ticks. PLoS One, 11(12), e0167735.
BTD0881	Ixodes ariadnae	Myotis bechsteinii	Esztergom	cave	HU	47.7873	18.7435	1	2014-08-15			1		1	1	Hornok, S., Szőke, K., Kovats, D., Estok, P., Görföl, T., Boldogh, S. A., ... & Sandor, A. D. (2016). DNA of piroplasms of ruminants and dogs in ixodid bat ticks. PLoS One, 11(12), e0167735.
BTD0882	Ixodes ariadnae	Myotis emarginatus	Esztergom	cave	HU	47.7873	18.7435	1	2014-08-15				1	1	1	Hornok, S., Szőke, K., Kovats, D., Estok, P., Görföl, T., Boldogh, S. A., ... & Sandor, A. D. (2016). DNA of piroplasms of ruminants and dogs in ixodid bat ticks. PLoS One, 11(12), e0167735.
BTD0883	Ixodes ariadnae	Myotis emarginatus	Esztergom	cave	HU	47.7873	18.7435	1	2014-08-15				1	1	1	Hornok, S., Szőke, K., Kovats, D., Estok, P., Görföl, T., Boldogh, S. A., ... & Sandor, A. D. (2016). DNA of piroplasms of ruminants and dogs in ixodid bat ticks. PLoS One, 11(12), e0167735.
BTD0884	Ixodes ariadnae	Myotis emarginatus	Esztergom	cave	HU	47.7873	18.7435	1	2014-08-15			1		1	1	Hornok, S., Szőke, K., Kovats, D., Estok, P., Görföl, T., Boldogh, S. A., ... & Sandor, A. D. (2016). DNA of piroplasms of ruminants and dogs in ixodid bat ticks. PLoS One, 11(12), e0167735.
BTD0885	Ixodes ariadnae	Myotis bechsteinii	Szoplaki Cave	cave	HU	47.7051	18.89	1	2014-10-04			1		1	1	Hornok, S., Szőke, K., Kovats, D., Estok, P., Görföl, T., Boldogh, S. A., ... & Sandor, A. D. (2016). DNA of piroplasms of ruminants and dogs in ixodid bat ticks. PLoS One, 11(12), e0167735.
BTD0886	Ixodes ariadnae	Myotis myotis	Szoplaki Cave	cave	HU	47.7051	18.89	1	2014-10-04			1		1	1	Hornok, S., Szőke, K., Kovats, D., Estok, P., Görföl, T., Boldogh, S. A., ... & Sandor, A. D. (2016). DNA of piroplasms of ruminants and dogs in ixodid bat ticks. PLoS One, 11(12), e0167735.
BTD0887	Ixodes ariadnae	free	Legény Cave	cave	HU	47.6994	18.8442	1	2014-12-15			1		1	1	Hornok, S., Szőke, K., Kovats, D., Estok, P., Görföl, T., Boldogh, S. A., ... & Sandor, A. D. (2016). DNA of piroplasms of ruminants and dogs in ixodid bat ticks. PLoS One, 11(12), e0167735.
BTD0888	Ixodes ariadnae	free	Legény Cave	cave	HU	47.6994	18.8442	1	2015-01-15			1		1	1	Hornok, S., Szőke, K., Kovats, D., Estok, P., Görföl, T., Boldogh, S. A., ... & Sandor, A. D. (2016). DNA of piroplasms of ruminants and dogs in ixodid bat ticks. PLoS One, 11(12), e0167735.
BTD0889	Ixodes vespertilionis	Rhinolophus euryale	Baradla-bg.	cave	HU	48.4712	20.4954	0	2015-04-08		1			1	1	Hornok, S., Szőke, K., Kovats, D., Estok, P., Görföl, T., Boldogh, S. A., ... & Sandor, A. D. (2016). DNA of piroplasms of ruminants and dogs in ixodid bat ticks. PLoS One, 11(12), e0167735.
BTD0890	Ixodes vespertilionis	Rhinolophus hipposideros	Felsőtárkány	cave	HU	47.9733	20.4189	1	2015-04-29			1		1	1	Hornok, S., Szőke, K., Kovats, D., Estok, P., Görföl, T., Boldogh, S. A., ... & Sandor, A. D. (2016). DNA of piroplasms of ruminants and dogs in ixodid bat ticks. PLoS One, 11(12), e0167735.
BTD0891	Ixodes vespertilionis	Rhinolophus hipposideros	Viszló	habitat	HU	48.4933	20.887	1	2015-05-05		2	3	1	6	1	Hornok, S., Szőke, K., Kovats, D., Estok, P., Görföl, T., Boldogh, S. A., ... & Sandor, A. D. (2016). DNA of piroplasms of ruminants and dogs in ixodid bat ticks. PLoS One, 11(12), e0167735.
BTD0892	Ixodes ariadnae	Myotis daubentonii	Szoplaki Cave	cave	HU	47.7051	18.89	1	2015-08-26				1	1	1	Hornok, S., Szőke, K., Kovats, D., Estok, P., Görföl, T., Boldogh, S. A., ... & Sandor, A. D. (2016). DNA of piroplasms of ruminants and dogs in ixodid bat ticks. PLoS One, 11(12), e0167735.
BTD0893	Ixodes ariadnae	Myotis daubentonii	Szoplaki Cave	cave	HU	47.7051	18.89	1	2015-08-26				1	1	1	Hornok, S., Szőke, K., Kovats, D., Estok, P., Görföl, T., Boldogh, S. A., ... & Sandor, A. D. (2016). DNA of piroplasms of ruminants and dogs in ixodid bat ticks. PLoS One, 11(12), e0167735.
BTD0894	Ixodes ariadnae	Myotis daubentonii	Szoplaki Cave	cave	HU	47.7051	18.89	1	2015-08-26				1	1	1	Hornok, S., Szőke, K., Kovats, D., Estok, P., Görföl, T., Boldogh, S. A., ... & Sandor, A. D. (2016). DNA of piroplasms of ruminants and dogs in ixodid bat ticks. PLoS One, 11(12), e0167735.
BTD0895	Ixodes ariadnae	Myotis emarginatus	Mátraszentimre	cave	HU	47.9094	19.8758	1	2015-09-01				1	1	1	Hornok, S., Szőke, K., Kovats, D., Estok, P., Görföl, T., Boldogh, S. A., ... & Sandor, A. D. (2016). DNA of piroplasms of ruminants and dogs in ixodid bat ticks. PLoS One, 11(12), e0167735.
BTD0896	Ixodes vespertilionis	Myotis bechsteinii	Mátraszentimre	cave	HU	47.9094	19.8758	1	2015-09-01				1	1	1	Hornok, S., Szőke, K., Kovats, D., Estok, P., Görföl, T., Boldogh, S. A., ... & Sandor, A. D. (2016). DNA of piroplasms of ruminants and dogs in ixodid bat ticks. PLoS One, 11(12), e0167735.
BTD0897	Ixodes vespertilionis	Rhinolophus hipposideros	Mátraszentimre	cave	HU	47.9094	19.8758	1	2015-09-01				1	1	1	Hornok, S., Szőke, K., Kovats, D., Estok, P., Görföl, T., Boldogh, S. A., ... & Sandor, A. D. (2016). DNA of piroplasms of ruminants and dogs in ixodid bat ticks. PLoS One, 11(12), e0167735.
BTD0898	Ixodes vespertilionis	Rhinolophus hipposideros	Mátraszentimre	cave	HU	47.9094	19.8758	1	2015-09-01				1	1	1	Hornok, S., Szőke, K., Kovats, D., Estok, P., Görföl, T., Boldogh, S. A., ... & Sandor, A. D. (2016). DNA of piroplasms of ruminants and dogs in ixodid bat ticks. PLoS One, 11(12), e0167735.
BTD0899	Ixodes vespertilionis	Rhinolophus hipposideros	Mátraszentimre	cave	HU	47.9094	19.8758	1	2015-09-01				1	1	1	Hornok, S., Szőke, K., Kovats, D., Estok, P., Görföl, T., Boldogh, S. A., ... & Sandor, A. D. (2016). DNA of piroplasms of ruminants and dogs in ixodid bat ticks. PLoS One, 11(12), e0167735.
BTD0900	Ixodes vespertilionis	Rhinolophus hipposideros	Mátraszentimre	cave	HU	47.9094	19.8758	1	2015-09-01				1	1	1	Hornok, S., Szőke, K., Kovats, D., Estok, P., Görföl, T., Boldogh, S. A., ... & Sandor, A. D. (2016). DNA of piroplasms of ruminants and dogs in ixodid bat ticks. PLoS One, 11(12), e0167735.
BTD0901	Ixodes ariadnae	Myotis emarginatus	Mátraszentimre	cave	HU	47.9094	19.8758	1	2015-09-02				1	1	1	Hornok, S., Szőke, K., Kovats, D., Estok, P., Görföl, T., Boldogh, S. A., ... & Sandor, A. D. (2016). DNA of piroplasms of ruminants and dogs in ixodid bat ticks. PLoS One, 11(12), e0167735.
BTD0902	Ixodes ariadnae	Myotis emarginatus	Mátraszentimre	cave	HU	47.9094	19.8758	1	2015-09-02				1	1	1	Hornok, S., Szőke, K., Kovats, D., Estok, P., Görföl, T., Boldogh, S. A., ... & Sandor, A. D. (2016). DNA of piroplasms of ruminants and dogs in ixodid bat ticks. PLoS One, 11(12), e0167735.
BTD0903	Ixodes ariadnae	Myotis emarginatus	Mátraszentimre	cave	HU	47.9094	19.8758	1	2015-09-02				1	1	1	Hornok, S., Szőke, K., Kovats, D., Estok, P., Görföl, T., Boldogh, S. A., ... & Sandor, A. D. (2016). DNA of piroplasms of ruminants and dogs in ixodid bat ticks. PLoS One, 11(12), e0167735.
BTD0904	Ixodes vespertilionis	Rhinolophus hipposideros	Béke-bg.	cave	HU	48.4845	20.5404	1	2015-09-02			2	2	4	1	Hornok, S., Szőke, K., Kovats, D., Estok, P., Görföl, T., Boldogh, S. A., ... & Sandor, A. D. (2016). DNA of piroplasms of ruminants and dogs in ixodid bat ticks. PLoS One, 11(12), e0167735.
BTD0905	Ixodes ariadnae	Myotis bechsteinii	Legény Cave	cave	HU	47.6994	18.8442	1	2015-09-03			1		1	1	Hornok, S., Szőke, K., Kovats, D., Estok, P., Görföl, T., Boldogh, S. A., ... & Sandor, A. D. (2016). DNA of piroplasms of ruminants and dogs in ixodid bat ticks. PLoS One, 11(12), e0167735.
BTD0906	Ixodes ariadnae	Myotis daubentonii	Legény Cave	cave	HU	47.6994	18.8442	1	2015-09-03				1	1	1	Hornok, S., Szőke, K., Kovats, D., Estok, P., Görföl, T., Boldogh, S. A., ... & Sandor, A. D. (2016). DNA of piroplasms of ruminants and dogs in ixodid bat ticks. PLoS One, 11(12), e0167735.
BTD0907	Ixodes ariadnae	Myotis nattereri	Legény Cave	cave	HU	47.6994	18.8442	1	2015-09-03				1	1	1	Hornok, S., Szőke, K., Kovats, D., Estok, P., Görföl, T., Boldogh, S. A., ... & Sandor, A. D. (2016). DNA of piroplasms of ruminants and dogs in ixodid bat ticks. PLoS One, 11(12), e0167735.
BTD0908	Ixodes ariadnae	Myotis bechsteinii	Mátraszentimre	cave	HU	47.9094	19.8758	1	2015-09-04				1	1	1	Hornok, S., Szőke, K., Kovats, D., Estok, P., Görföl, T., Boldogh, S. A., ... & Sandor, A. D. (2016). DNA of piroplasms of ruminants and dogs in ixodid bat ticks. PLoS One, 11(12), e0167735.
BTD0909	Ixodes simplex	Miniopterus schreibersii	Szársomlyó	cave	HU	45.8522	18.4002	1	2015-09-04				4	4	1	Hornok, S., Szőke, K., Kovats, D., Estok, P., Görföl, T., Boldogh, S. A., ... & Sandor, A. D. (2016). DNA of piroplasms of ruminants and dogs in ixodid bat ticks. PLoS One, 11(12), e0167735.
BTD0910	Ixodes simplex	Miniopterus schreibersii	Szársomlyó	cave	HU	45.8522	18.4002	1	2015-09-04				2	2	1	Hornok, S., Szőke, K., Kovats, D., Estok, P., Görföl, T., Boldogh, S. A., ... & Sandor, A. D. (2016). DNA of piroplasms of ruminants and dogs in ixodid bat ticks. PLoS One, 11(12), e0167735.
BTD0911	Ixodes simplex	Miniopterus schreibersii	Szársomlyó	cave	HU	45.8522	18.4002	1	2015-09-04				2	2	1	Hornok, S., Szőke, K., Kovats, D., Estok, P., Görföl, T., Boldogh, S. A., ... & Sandor, A. D. (2016). DNA of piroplasms of ruminants and dogs in ixodid bat ticks. PLoS One, 11(12), e0167735.
BTD0912	Ixodes simplex	Miniopterus schreibersii	Szársomlyó	cave	HU	45.8522	18.4002	1	2015-09-04			1		1	1	Hornok, S., Szőke, K., Kovats, D., Estok, P., Görföl, T., Boldogh, S. A., ... & Sandor, A. D. (2016). DNA of piroplasms of ruminants and dogs in ixodid bat ticks. PLoS One, 11(12), e0167735.
BTD0913	Ixodes simplex	Miniopterus schreibersii	Szársomlyó	cave	HU	45.8522	18.4002	1	2015-09-04			1		1	1	Hornok, S., Szőke, K., Kovats, D., Estok, P., Görföl, T., Boldogh, S. A., ... & Sandor, A. D. (2016). DNA of piroplasms of ruminants and dogs in ixodid bat ticks. PLoS One, 11(12), e0167735.
BTD0914	Ixodes simplex	Miniopterus schreibersii	Szársomlyó	cave	HU	45.8522	18.4002	1	2015-09-04				1	1	1	Hornok, S., Szőke, K., Kovats, D., Estok, P., Görföl, T., Boldogh, S. A., ... & Sandor, A. D. (2016). DNA of piroplasms of ruminants and dogs in ixodid bat ticks. PLoS One, 11(12), e0167735.
BTD0915	Ixodes simplex	Miniopterus schreibersii	Parád	cave	HU	47.923	20.0409	1	2015-09-12				4	4	1	Hornok, S., Szőke, K., Kovats, D., Estok, P., Görföl, T., Boldogh, S. A., ... & Sandor, A. D. (2016). DNA of piroplasms of ruminants and dogs in ixodid bat ticks. PLoS One, 11(12), e0167735.
BTD0916	Ixodes simplex	Miniopterus schreibersii	Miskolc	cave	HU	48.078	20.6964	1	2015-09-13			1		1	1	Hornok, S., Szőke, K., Kovats, D., Estok, P., Görföl, T., Boldogh, S. A., ... & Sandor, A. D. (2016). DNA of piroplasms of ruminants and dogs in ixodid bat ticks. PLoS One, 11(12), e0167735.
BTD0917	Ixodes ariadnae	Myotis daubentonii	Legény Cave	cave	HU	47.6994	18.8442	1	2015-09-15				1	1	1	Hornok, S., Szőke, K., Kovats, D., Estok, P., Görföl, T., Boldogh, S. A., ... & Sandor, A. D. (2016). DNA of piroplasms of ruminants and dogs in ixodid bat ticks. PLoS One, 11(12), e0167735.
BTD0918	Ixodes simplex	Miniopterus schreibersii	Mád	cave	HU	48.1922	21.276	1	2015-09-15		1			1	1	Hornok, S., Szőke, K., Kovats, D., Estok, P., Görföl, T., Boldogh, S. A., ... & Sandor, A. D. (2016). DNA of piroplasms of ruminants and dogs in ixodid bat ticks. PLoS One, 11(12), e0167735.
BTD0919	Ixodes ariadnae	free	(no site listed, just coordinates)	cave	HU	47.2267	17.9827	1	unknown				1	1	1	Hornok, S., Szőke, K., Kovats, D., Estok, P., Görföl, T., Boldogh, S. A., ... & Sandor, A. D. (2016). DNA of piroplasms of ruminants and dogs in ixodid bat ticks. PLoS One, 11(12), e0167735.
BTD0920	Ixodes ariadnae	free	(no site listed, just coordinates)	cave	HU	47.2267	17.9827	1	unknown				1	1	1	Hornok, S., Szőke, K., Kovats, D., Estok, P., Görföl, T., Boldogh, S. A., ... & Sandor, A. D. (2016). DNA of piroplasms of ruminants and dogs in ixodid bat ticks. PLoS One, 11(12), e0167735.
BTD0921	Ixodes ariadnae	free	(no site listed, just coordinates)	cave	HU	47.7146	18.8019	1	unknown				1	1	1	Hornok, S., Szőke, K., Kovats, D., Estok, P., Görföl, T., Boldogh, S. A., ... & Sandor, A. D. (2016). DNA of piroplasms of ruminants and dogs in ixodid bat ticks. PLoS One, 11(12), e0167735.
BTD0922	Ixodes ariadnae	Myotis myotis	Hopfach, Baden-Württemberg	cave	DE	49.155	9.9272	0	2015-03-06		1			1	1	Hornok, S., Takács, N., Szőke, K., & Kunz, B. (2015). First record of Ixodes ariadnae in Germany. Acta Veterinaria Hungarica, 63(3), 347-351.
BTD0923	Ixodes vespertilionis	free	Pliskovica, Jama v doktorjevi ogradi	cave	SLO	45.7743	13.7821	1	2001-01-07	1				1	1	http://www1.pms-lj.si/animalia/galerija.php?load=40
BTD0924	Ixodes vespertilionis	free	Ročko polje, Ročka (Rabakova špilja)	cave	HR	45.3696	14.079	1	2010-11-26		1			1	1	http://www1.pms-lj.si/animalia/galerija.php?load=40
BTD0925	Ixodes vespertilionis	free	Javor, Mačkovi rudniki	cave	SLO	46.0203	14.6776	1	2014-11-23	2	1			3	1	http://www1.pms-lj.si/animalia/galerija.php?load=40
BTD0926	Ixodes vespertilionis	free	Podčetrtek, Rudnica	cave	SLO	46.159	15.5927	1	2016-11-25		2	1		3	1	http://www1.pms-lj.si/animalia/galerija.php?load=40
BTD0927	Ixodes vespertilionis	free	Ripollès (Girona)	mine	ESP	42.2936	2.22367	1	2017-03-05	1				1	1	https://desinsectador.com/2017/03/05/garrapata-cavernicola-ixodes-vespertilionis-ixodida-ixodidae/
BTD0928	Ixodes vespertilionis	free	Cueva en al Pared, Asturias	cave	ESP	43.205	-4.97774	1	2009-12-05	1				1	1	https://www.biodiversidadvirtual.org/insectarium/Ixodes-(Eschatocephalus)-vespertilionis-img101660.html
BTD0929	Ixodes vespertilionis	free	cueva húmeda de gran tamaño, Huesca	cave	ESP	42.1578	-0.337531	1	2013-04-20	1				1	1	https://www.biodiversidadvirtual.org/insectarium/Ixodes-(Eschatocephalus)-vespertilionis-img451257.html
BTD0930	Ixodes vespertilionis	free	Barcelona	cave	ESP	41.4206	2.12957	1	2014-06-24	1				1	1	https://www.biodiversidadvirtual.org/insectarium/Ixodes-(Eschatocephalus)-vespertilionis-img684871.html
BTD0931	Ixodes vespertilionis	free	Castellon	cave	ESP	40.0062	-0.066871	1	2014-06-24	1				1	1	https://www.biodiversidadvirtual.org/insectarium/Ixodes-(Eschatocephalus)-vespertilionis-img723153.html
BTD0932	Ixodes vespertilionis	free	Cueva caliza, Cordoba	cave	ESP	37.4689	-3.91983	1	2006-10-29	1				1	1	https://www.biodiversidadvirtual.org/insectarium/Ixodes-(Eschatocephalus)-vespertilionis-img79180.html
BTD0933	Ixodes vespertilionis	free	cueva de Asunkorta en Alava	cave	ESP	43.0125	-0.927126	1	2016-08-15		1			1	1	https://www.biodiversidadvirtual.org/insectarium/Ixodes-(Eschatocephalus)-vespertilionis-img827698.html
BTD0934	Ixodes vespertilionis	free	Cueva la Trapa, Asturias	cave	ESP	43.3125	-5.93937	1	2009-10-23		1			1	1	https://www.biodiversidadvirtual.org/insectarium/Ixodes-(Eschatocephalus)-vespertilionis-img95257.html
BTD0935	Ixodes vespertilionis	free	Cueva de Jou Amieva, Asturias	cave	ESP	43.278	-5.08385	1	2009-12-10		1			1	1	https://www.biodiversidadvirtual.org/insectarium/Ixodes-(Eschatocephalus)-vespetilionis-img104210.html
BTD0936	Ixodes vespertilionis	free	Morava, Tišnov, jeskyně na Květnici	cave	CZ	49.3569	16.4125	1	unknown		1			1	1	https://www.biolib.cz/cz/taxonimage/id149749/?taxonid=76148
BTD0937	Ixodes vespertilionis	free	Ľubietová, odval Reiner	cave	SK	48.7481	19.3796	1	2013-05-22	1				1	1	https://www.biolib.cz/en/image/id210471/
BTD0938	Ixodes vespertilionis	free	Domica, Kosicky	cave	SK	48.4775	20.4701	0	2013-10-23	1				1	1	https://www.flickr.com/photos/walter_pfliegler/10559166233
BTD0939	Ixodes vespertilionis	free	Grotta dei 5 Laghi	cave	IT	43.5883	12.5177	1	2011-09-27	1				1	1	https://www.fotocommunity.it/photo/lacaro-ixodes-vespertilionis-nella-grotta-marbanico/25892422
BTD0940	Ixodes vespertilionis	free	Brač Island	cave	HR	43.299	16.6447	2	unknown					1	1	Hubálek, Z. (2009). Biogeography of tick-borne Bhanja virus (Bunyaviridae) in Europe. Interdisciplinary perspectives on infectious diseases, 2009.
BTD0941	Ixodes vespertilionis	Myotis myotis	Komarno	building	SK	47.7609	47.7609	1	unknown		1	1		2	1	Hubalek, Z., Juricova, Z., Halouzka, J., & Sebek, Z. (1993). Isolation of a rickettsial organism (Eperythrozoon) from mice during virological testing of ixodid ticks. Folia Parasitologica, 40(2), 157-159.
BTD0942	Ixodes vespertilionis	Rhinolophus hipposideros	Doubs	cave	FR	46.9269	6.34901	1	unknown					1	1	Husson R., Daum J., 1957.- Beitrag zur Chiropterenfauna alter Bergwerksstollen und künstlicher Höhlen im
BTD0943	Ixodes vespertilionis	free	Jabukovcem	cave	HR	44.3384	22.3466	1	unknown					1	1	Iepure, S. (2018). Ice cave fauna. In Ice Caves (pp. 163-171). Elsevier.
BTD0944	Ixodes vespertilionis	Rhinolophus ferrumequinum	Aulesti	mine	ESP	43.2973	-2.56192	2	unknown					1	1	Imaz, E., Aihartza, J. R., & Totorika, M. J. (1999). Ectoparasites on bats (Gamasida, Ixodida, Diptera) in Biscay (N Iberian peninsula). Miscel· lània Zoològica, 22(2), 21-30.
BTD0945	Ixodes vespertilionis	Myotis nattereri	Karrantza	cave	ESP	43.2223	-3.35901	2	unknown					1	1	Imaz, E., Aihartza, J. R., & Totorika, M. J. (1999). Ectoparasites on bats (Gamasida, Ixodida, Diptera) in Biscay (N Iberian peninsula). Miscel· lània Zoològica, 22(2), 21-30.
BTD0946	Ixodes vespertilionis	Rhinolophus ferrumequinum	Karrantza	cave	ESP	43.2223	-3.35901	2	unknown					1	4	Imaz, E., Aihartza, J. R., & Totorika, M. J. (1999). Ectoparasites on bats (Gamasida, Ixodida, Diptera) in Biscay (N Iberian peninsula). Miscel· lània Zoològica, 22(2), 21-30.
BTD0947	Ixodes simplex	Chiroptera sp.	(no site listed, just coordinates)		IT	40.1209	9.01315	2	unknown					1	1	Iori A., Di Giulio A., De Felici S. Zecche d'Italia. Vol 6 serie Mappe Parassitologiche . 2005
BTD0948	Ixodes vespertilionis	Chiroptera sp.	(no site listed, just coordinates)		IT	40.1209	9.01315	2	unknown					1	1	Iori A., Di Giulio A., De Felici S. Zecche d'Italia. Vol 6 serie Mappe Parassitologiche . 2005
BTD0949	Ixodes vespertilionis	Chiroptera sp.	(no site listed, just coordinates)		IT	40.8029	17.105	2	unknown					1	1	Iori A., Di Giulio A., De Felici S. Zecche d'Italia. Vol 6 serie Mappe Parassitologiche . 2005
BTD0950	Ixodes vespertilionis	Chiroptera sp.	(no site listed, just coordinates)		IT	41.1099	14.8475	2	unknown					1	1	Iori A., Di Giulio A., De Felici S. Zecche d'Italia. Vol 6 serie Mappe Parassitologiche . 2005
BTD0951	Ixodes vespertilionis	Chiroptera sp.	(no site listed, just coordinates)		IT	41.6552	12.9896	2	unknown					1	1	Iori A., Di Giulio A., De Felici S. Zecche d'Italia. Vol 6 serie Mappe Parassitologiche . 2005
BTD0952	Ixodes vespertilionis	Chiroptera sp.	(no site listed, just coordinates)		IT	42.1912	13.727	2	unknown					1	1	Iori A., Di Giulio A., De Felici S. Zecche d'Italia. Vol 6 serie Mappe Parassitologiche . 2005
BTD0953	Ixodes vespertilionis	Chiroptera sp.	(no site listed, just coordinates)		IT	42.9332	12.623	2	unknown					1	1	Iori A., Di Giulio A., De Felici S. Zecche d'Italia. Vol 6 serie Mappe Parassitologiche . 2005
BTD0954	Ixodes vespertilionis	Chiroptera sp.	(no site listed, just coordinates)		IT	43.5059	12.9896	2	unknown					1	1	Iori A., Di Giulio A., De Felici S. Zecche d'Italia. Vol 6 serie Mappe Parassitologiche . 2005
BTD0955	Ixodes vespertilionis	Chiroptera sp.	(no site listed, just coordinates)		IT	43.7711	11.2486	2	unknown					1	1	Iori A., Di Giulio A., De Felici S. Zecche d'Italia. Vol 6 serie Mappe Parassitologiche . 2005
BTD0956	Ixodes vespertilionis	Chiroptera sp.	(no site listed, just coordinates)		IT	44.3175	8.39568	2	unknown					1	1	Iori A., Di Giulio A., De Felici S. Zecche d'Italia. Vol 6 serie Mappe Parassitologiche . 2005
BTD0957	Ixodes vespertilionis	Chiroptera sp.	(no site listed, just coordinates)		IT	44.5786	11.2343	2	unknown					1	1	Iori A., Di Giulio A., De Felici S. Zecche d'Italia. Vol 6 serie Mappe Parassitologiche . 2005
BTD0958	Ixodes vespertilionis	Chiroptera sp.	(no site listed, just coordinates)		IT	45.0533	7.51525	2	unknown					1	1	Iori A., Di Giulio A., De Felici S. Zecche d'Italia. Vol 6 serie Mappe Parassitologiche . 2005
BTD0959	Ixodes vespertilionis	Chiroptera sp.	(no site listed, just coordinates)		IT	45.4766	9.84212	2	unknown					1	1	Iori A., Di Giulio A., De Felici S. Zecche d'Italia. Vol 6 serie Mappe Parassitologiche . 2005
BTD0960	Ixodes vespertilionis	Chiroptera sp.	(no site listed, just coordinates)		IT	45.7978	11.7608	2	unknown					1	1	Iori A., Di Giulio A., De Felici S. Zecche d'Italia. Vol 6 serie Mappe Parassitologiche . 2005
BTD0961	Ixodes vespertilionis	Chiroptera sp.	(no site listed, just coordinates)		IT	46.4337	11.1693	2	unknown					1	1	Iori A., Di Giulio A., De Felici S. Zecche d'Italia. Vol 6 serie Mappe Parassitologiche . 2005
BTD0962	Ixodes vespertilionis	Rhinolophus ferrumequinum	Andaka	cave	BUL	42.94	25.43	1	2020-03-29			1		1	1	Ivanova-Aleksandrova, N., Dundarova, H., Neov, B., Emilova, R., Georgieva, I., Antova, R., ... & Zukal, J. 2022. Ectoparasites of Cave-Dwelling Bat Species in Bulgaria. In Proceedings of the Zoological Society 75: 463-468.
BTD0963	Ixodes simplex	Miniopterus schreibersii	Razhishkata cave	cave	BUL	43.08	23.38	1	2020-05-01		2		1	3	1	Ivanova-Aleksandrova, N., Dundarova, H., Neov, B., Emilova, R., Georgieva, I., Antova, R., ... & Zukal, J. 2022. Ectoparasites of Cave-Dwelling Bat Species in Bulgaria. In Proceedings of the Zoological Society 75: 463-468.
BTD0964	Ixodes vespertilionis	Myotis myotis	Orlova chuka	cave	BUL	43.5934	25.9597	1	2020-09-15		1			1	1	Ivanova-Aleksandrova, N., Dundarova, H., Neov, B., Emilova, R., Georgieva, I., Antova, R., ... & Zukal, J. 2022. Ectoparasites of Cave-Dwelling Bat Species in Bulgaria. In Proceedings of the Zoological Society 75: 463-468.
BTD0965	Ixodes vespertilionis	Rhinolophus ferrumequinum	Urushka-maara	cave	BUL	43.24	25.02	1	2021-04-01			1		1	1	Ivanova-Aleksandrova, N., Dundarova, H., Neov, B., Emilova, R., Georgieva, I., Antova, R., ... & Zukal, J. 2022. Ectoparasites of Cave-Dwelling Bat Species in Bulgaria. In Proceedings of the Zoological Society 75: 463-468.
BTD0966	Ixodes vespertilionis	free	Knappenlöcher am Tschirgant	cave	AUS	47.2333	10.8	1	00/02/1951	1				1	1	Janetschek, H. (1952). Beitrag zur Kenntnis der Höhlentierwelt der nördlichen Kalkalpen. Jahrbuch des Vereins zum Schutze der Alpenpflanzen und -Tiere 17: 69-92.
BTD0967	Ixodes vespertilionis	unknown	Istvánbarlang	cave	HU	48.0997	20.6214	0	unknown					1	1	Janisch, M. (1959). A hazai kullancsfauna feltérképezése. Állattani közlemények, 47, 103-110.
BTD0968	Ixodes vespertilionis	free	Leánybarlang	cave	HU	47.7381	18.8402	0	unknown					1	1	Janisch, M. (1959). A hazai kullancsfauna feltérképezése. Állattani közlemények, 47, 103-110.
BTD0969	Ixodes vespertilionis	free	Ördöglyuk, Pilis	cave	HU	47.7106	18.8547	0	unknown					1	1	Janisch, M. (1959). A hazai kullancsfauna feltérképezése. Állattani közlemények, 47, 103-110.
BTD0970	Ixodes vespertilionis	free	Pálvölgyi barlang	cave	HU	47.5336	19.0179	0	unknown					1	1	Janisch, M. (1959). A hazai kullancsfauna feltérképezése. Állattani közlemények, 47, 103-110.
BTD0971	Ixodes vespertilionis	free	Solymári barlang	cave	HU	47.583	18.9175	1	unknown					1	1	Janisch, M. (1959). A hazai kullancsfauna feltérképezése. Állattani közlemények, 47, 103-110.
BTD0972	Ixodes vespertilionis	free	(no site listed, just coordinates)	cave	BiH	42.7112	18.3424	0	unknown					1	1	Jasmin Omeragic pers com
BTD0973	Ixodes vespertilionis	Rhinolophus ferrumequinum	Uzunburun, Manisa		TR	38.6252	27.2597	0	1963-04-07					1	1	Karataş, A., & Budak, A. (2019). The mammals (Mammalia) of Yamanlar Mountain (İzmir and Manisa provinces) and their ectoparasites. Acta Biologica Turcica, 32(1), 53-60.
BTD0974	Ixodes vespertilionis	Chiroptera sp.	Istanbul		TR	41.0959	29.0534	1	unknown					1	1	Karataş, A., & Budak, A. (2019). The mammals (Mammalia) of Yamanlar Mountain (İzmir and Manisa provinces) and their ectoparasites. Acta Biologica Turcica, 32(1), 53-60.
BTD0975	Ixodes vespertilionis	free	Eden Vale Cave	cave	IE	52.8224	-8.96493	0	1902-07-15		1			1	1	Keirans, J. E. (1985). George Henry Falkiner Nuttall and the Nuttall tick catalogue. Un St Dep Agric. Agric Res Ser Misc Pub (1438).
BTD0976	Ixodes vespertilionis	Pipistrellus kuhlii	Algiers	build	ALG	36.7538	3.05876	1	1915-01-08		1			1	1	Keirans, J. E. (1985). George Henry Falkiner Nuttall and the Nuttall tick catalogue. Un St Dep Agric. Agric Res Ser Misc Pub (1438).
BTD0977	Ixodes vespertilionis	Rhinolophus ferrumequinum	Zaragoza	cave	ESP	41.6489	-0.935591	1	1919-03-26			2	2	4	1	Keirans, J. E. (1985). George Henry Falkiner Nuttall and the Nuttall tick catalogue. Un St Dep Agric. Agric Res Ser Misc Pub (1438).
BTD0978	Ixodes vespertilionis	Rhinolophus hipposideros	Dundry, Somerset		UK	51.3958	-2.64101	0	1922-12-26			3		3	1	Keirans, J. E. (1985). George Henry Falkiner Nuttall and the Nuttall tick catalogue. Un St Dep Agric. Agric Res Ser Misc Pub (1438).
BTD0979	Ixodes vespertilionis	Rhinolophus hipposideros	Clifton		UK	51.4722	-2.64928	0	1923-11-25			1	2	3	1	Keirans, J. E. (1985). George Henry Falkiner Nuttall and the Nuttall tick catalogue. Un St Dep Agric. Agric Res Ser Misc Pub (1438).
BTD0980	Ixodes vespertilionis	free	Cheddar Caves	cave	UK	51.278	-2.78273	0	00/08/1933		1			1	1	Keirans, J. E. (1985). George Henry Falkiner Nuttall and the Nuttall tick catalogue. Un St Dep Agric. Agric Res Ser Misc Pub (1438).
BTD0981	Ixodes vespertilionis	Rhinolophus hipposideros	(no site listed, just coordinates)		IE	52.2467	-7.1275	0	unknown					1	1	Kelly T.C., Sleeman D.P., Fennessy G.J., Dillon A., Walton G.A., Reviewed J.G, 2001. The mammal ticks of Ireland-their distribution and hosts. The Irish Naturalists' Journal, Vol. 26, No. 10, pp. 363-370.
BTD0982	Ixodes vespertilionis	Rhinolophus hipposideros	(no site listed, just coordinates)		IE	52.2467	-7.1275	0	unknown					1	1	Kelly T.C., Sleeman D.P., Fennessy G.J., Dillon A., Walton G.A., Reviewed J.G, 2001. The mammal ticks of Ireland-their distribution and hosts. The Irish Naturalists' Journal, Vol. 26, No. 10, pp. 363-370.
BTD0983	Ixodes vespertilionis	Rhinolophus hipposideros	(no site listed, just coordinates)		IE	52.2467	-7.1275	2	unknown					1	1	Kelly T.C., Sleeman D.P., Fennessy G.J., Dillon A., Walton G.A., Reviewed J.G, 2001. The mammal ticks of Ireland-their distribution and hosts. The Irish Naturalists' Journal, Vol. 26, No. 10, pp. 363-370.
BTD0984	Ixodes vespertilionis	Rhinolophus hipposideros	(no site listed, just coordinates)		IE	53.1167	-9.7	0	unknown					1	1	Kelly T.C., Sleeman D.P., Fennessy G.J., Dillon A., Walton G.A., Reviewed J.G, 2001. The mammal ticks of Ireland-their distribution and hosts. The Irish Naturalists' Journal, Vol. 26, No. 10, pp. 363-370.
BTD0985	Ixodes vespertilionis	Rhinolophus hipposideros	(no site listed, just coordinates)		IE	53.1167	-9.7	0	unknown					1	1	Kelly T.C., Sleeman D.P., Fennessy G.J., Dillon A., Walton G.A., Reviewed J.G, 2001. The mammal ticks of Ireland-their distribution and hosts. The Irish Naturalists' Journal, Vol. 26, No. 10, pp. 363-370.
BTD0986	Ixodes vespertilionis	Rhinolophus hipposideros	(no site listed, just coordinates)		IE	53.1167	-9.7	2	unknown					1	1	Kelly T.C., Sleeman D.P., Fennessy G.J., Dillon A., Walton G.A., Reviewed J.G, 2001. The mammal ticks of Ireland-their distribution and hosts. The Irish Naturalists' Journal, Vol. 26, No. 10, pp. 363-370.
BTD0987	Ixodes simplex	Miniopterus schreibersii	Mádi Bomboly-bánya	mine	HUN	48.2025	21.3072	0	2018-09-19				1	1	1	Kemenesi, G., Tóth, G. E., Mayora-Neto, M., Scott, S., Temperton, N., Wright, E., ... & Jakab, F. (2022). Isolation of infectious Lloviu virus from Schreiber’s bats in Hungary. nature communications, 13(1), 1706.
BTD0988	Ixodes simplex	Miniopterus schreibersii	Mádi Bomboly-bánya	mine	HUN	48.2025	21.3072	0	2019-08-02				2	2	1	Kemenesi, G., Tóth, G. E., Mayora-Neto, M., Scott, S., Temperton, N., Wright, E., ... & Jakab, F. (2022). Isolation of infectious Lloviu virus from Schreiber’s bats in Hungary. nature communications, 13(1), 1706.
BTD0989	Ixodes simplex	Miniopterus schreibersii	Mádi Bomboly-bánya	mine	HUN	48.2025	21.3072	0	2019-08-02				2	2	1	Kemenesi, G., Tóth, G. E., Mayora-Neto, M., Scott, S., Temperton, N., Wright, E., ... & Jakab, F. (2022). Isolation of infectious Lloviu virus from Schreiber’s bats in Hungary. nature communications, 13(1), 1706.
BTD0990	Ixodes simplex	Miniopterus schreibersii	Mádi Bomboly-bánya	mine	HUN	48.2025	21.3072	0	2019-08-02				1	1	1	Kemenesi, G., Tóth, G. E., Mayora-Neto, M., Scott, S., Temperton, N., Wright, E., ... & Jakab, F. (2022). Isolation of infectious Lloviu virus from Schreiber’s bats in Hungary. nature communications, 13(1), 1706.
BTD0991	Ixodes simplex	Miniopterus schreibersii	Mádi Bomboly-bánya	mine	HUN	48.2025	21.3072	0	2019-08-02				1	1	1	Kemenesi, G., Tóth, G. E., Mayora-Neto, M., Scott, S., Temperton, N., Wright, E., ... & Jakab, F. (2022). Isolation of infectious Lloviu virus from Schreiber’s bats in Hungary. nature communications, 13(1), 1706.
BTD0992	Ixodes simplex	Miniopterus schreibersii	Mádi Bomboly-bánya	mine	HUN	48.2025	21.3072	0	2019-08-02				1	1	1	Kemenesi, G., Tóth, G. E., Mayora-Neto, M., Scott, S., Temperton, N., Wright, E., ... & Jakab, F. (2022). Isolation of infectious Lloviu virus from Schreiber’s bats in Hungary. nature communications, 13(1), 1706.
BTD0993	Ixodes simplex	Miniopterus schreibersii	Mádi Bomboly-bánya	mine	HUN	48.2025	21.3072	0	2019-08-02				1	1	1	Kemenesi, G., Tóth, G. E., Mayora-Neto, M., Scott, S., Temperton, N., Wright, E., ... & Jakab, F. (2022). Isolation of infectious Lloviu virus from Schreiber’s bats in Hungary. nature communications, 13(1), 1706.
BTD0994	Ixodes simplex	Miniopterus schreibersii	Mádi Bomboly-bánya	mine	HUN	48.2025	21.3072	0	2019-08-02				1	1	1	Kemenesi, G., Tóth, G. E., Mayora-Neto, M., Scott, S., Temperton, N., Wright, E., ... & Jakab, F. (2022). Isolation of infectious Lloviu virus from Schreiber’s bats in Hungary. nature communications, 13(1), 1706.
BTD0995	Ixodes simplex	Miniopterus schreibersii	Mádi Bomboly-bánya	mine	HUN	48.2025	21.3072	0	2019-08-02				1	1	1	Kemenesi, G., Tóth, G. E., Mayora-Neto, M., Scott, S., Temperton, N., Wright, E., ... & Jakab, F. (2022). Isolation of infectious Lloviu virus from Schreiber’s bats in Hungary. nature communications, 13(1), 1706.
BTD0996	Ixodes simplex	Miniopterus schreibersii	Mádi Bomboly-bánya	mine	HUN	48.2025	21.3072	0	2019-08-02				1	1	1	Kemenesi, G., Tóth, G. E., Mayora-Neto, M., Scott, S., Temperton, N., Wright, E., ... & Jakab, F. (2022). Isolation of infectious Lloviu virus from Schreiber’s bats in Hungary. nature communications, 13(1), 1706.
BTD0997	Ixodes vespertilionis	Miniopterus schreibersii	Mádi Bomboly-bánya	mine	HUN	48.2025	21.3072	0	2019-08-02				1	1	1	Kemenesi, G., Tóth, G. E., Mayora-Neto, M., Scott, S., Temperton, N., Wright, E., ... & Jakab, F. (2022). Isolation of infectious Lloviu virus from Schreiber’s bats in Hungary. nature communications, 13(1), 1706.
BTD0998	Ixodes simplex	Miniopterus schreibersii	Mádi Bomboly-bánya	mine	HUN	48.2025	21.3072	0	2019-09-23				1	1	1	Kemenesi, G., Tóth, G. E., Mayora-Neto, M., Scott, S., Temperton, N., Wright, E., ... & Jakab, F. (2022). Isolation of infectious Lloviu virus from Schreiber’s bats in Hungary. nature communications, 13(1), 1706.
BTD0999	Ixodes simplex	Miniopterus schreibersii	Mádi Bomboly-bánya	mine	HUN	48.2025	21.3072	0	2019-09-23				1	1	1	Kemenesi, G., Tóth, G. E., Mayora-Neto, M., Scott, S., Temperton, N., Wright, E., ... & Jakab, F. (2022). Isolation of infectious Lloviu virus from Schreiber’s bats in Hungary. nature communications, 13(1), 1706.
BTD1000	Ixodes simplex	Miniopterus schreibersii	Mádi Bomboly-bánya	mine	HUN	48.2025	21.3072	0	2019-09-23				1	1	1	Kemenesi, G., Tóth, G. E., Mayora-Neto, M., Scott, S., Temperton, N., Wright, E., ... & Jakab, F. (2022). Isolation of infectious Lloviu virus from Schreiber’s bats in Hungary. nature communications, 13(1), 1706.
BTD1001	Ixodes simplex	Miniopterus schreibersii	Mádi Bomboly-bánya	mine	HUN	48.2025	21.3072	0	2019-09-23				1	1	1	Kemenesi, G., Tóth, G. E., Mayora-Neto, M., Scott, S., Temperton, N., Wright, E., ... & Jakab, F. (2022). Isolation of infectious Lloviu virus from Schreiber’s bats in Hungary. nature communications, 13(1), 1706.
BTD1002	Ixodes simplex	Miniopterus schreibersii	Mádi Bomboly-bánya	mine	HUN	48.2025	21.3072	0	2019-09-23				1	1	1	Kemenesi, G., Tóth, G. E., Mayora-Neto, M., Scott, S., Temperton, N., Wright, E., ... & Jakab, F. (2022). Isolation of infectious Lloviu virus from Schreiber’s bats in Hungary. nature communications, 13(1), 1706.
BTD1003	Ixodes simplex	Miniopterus schreibersii	Mádi Bomboly-bánya	mine	HUN	48.2025	21.3072	0	2019-09-23				1	1	1	Kemenesi, G., Tóth, G. E., Mayora-Neto, M., Scott, S., Temperton, N., Wright, E., ... & Jakab, F. (2022). Isolation of infectious Lloviu virus from Schreiber’s bats in Hungary. nature communications, 13(1), 1706.
BTD1004	Ixodes simplex	Miniopterus schreibersii	Mádi Bomboly-bánya	mine	HUN	48.2025	21.3072	0	2019-09-23				1	1	1	Kemenesi, G., Tóth, G. E., Mayora-Neto, M., Scott, S., Temperton, N., Wright, E., ... & Jakab, F. (2022). Isolation of infectious Lloviu virus from Schreiber’s bats in Hungary. nature communications, 13(1), 1706.
BTD1005	Ixodes simplex	Miniopterus schreibersii	Mádi Bomboly-bánya	mine	HUN	48.2025	21.3072	0	2019-09-23				1	1	1	Kemenesi, G., Tóth, G. E., Mayora-Neto, M., Scott, S., Temperton, N., Wright, E., ... & Jakab, F. (2022). Isolation of infectious Lloviu virus from Schreiber’s bats in Hungary. nature communications, 13(1), 1706.
BTD1006	Ixodes simplex	Miniopterus schreibersii	Mádi Bomboly-bánya	mine	HUN	48.2025	21.3072	0	2019-09-23				2	2	1	Kemenesi, G., Tóth, G. E., Mayora-Neto, M., Scott, S., Temperton, N., Wright, E., ... & Jakab, F. (2022). Isolation of infectious Lloviu virus from Schreiber’s bats in Hungary. nature communications, 13(1), 1706.
BTD1007	Ixodes simplex	Miniopterus schreibersii	Mádi Bomboly-bánya	mine	HUN	48.2025	21.3072	0	2019-09-23				1	1	1	Kemenesi, G., Tóth, G. E., Mayora-Neto, M., Scott, S., Temperton, N., Wright, E., ... & Jakab, F. (2022). Isolation of infectious Lloviu virus from Schreiber’s bats in Hungary. nature communications, 13(1), 1706.
BTD1008	Ixodes simplex	Miniopterus schreibersii	Mádi Bomboly-bánya	mine	HUN	48.2025	21.3072	0	2019-09-23				1	1	1	Kemenesi, G., Tóth, G. E., Mayora-Neto, M., Scott, S., Temperton, N., Wright, E., ... & Jakab, F. (2022). Isolation of infectious Lloviu virus from Schreiber’s bats in Hungary. nature communications, 13(1), 1706.
BTD1009	Ixodes simplex	Miniopterus schreibersii	Mádi Bomboly-bánya	mine	HUN	48.2025	21.3072	0	2019-09-23				1	1	1	Kemenesi, G., Tóth, G. E., Mayora-Neto, M., Scott, S., Temperton, N., Wright, E., ... & Jakab, F. (2022). Isolation of infectious Lloviu virus from Schreiber’s bats in Hungary. nature communications, 13(1), 1706.
BTD1010	Ixodes vespertilionis	Miniopterus schreibersii	Mádi Bomboly-bánya	mine	HUN	48.2025	21.3072	0	2019-09-23				1	1	1	Kemenesi, G., Tóth, G. E., Mayora-Neto, M., Scott, S., Temperton, N., Wright, E., ... & Jakab, F. (2022). Isolation of infectious Lloviu virus from Schreiber’s bats in Hungary. nature communications, 13(1), 1706.
BTD1011	Ixodes simplex	Miniopterus schreibersii	Mádi Bomboly-bánya	mine	HUN	48.2025	21.3072	0	2019-09-24				1	1	1	Kemenesi, G., Tóth, G. E., Mayora-Neto, M., Scott, S., Temperton, N., Wright, E., ... & Jakab, F. (2022). Isolation of infectious Lloviu virus from Schreiber’s bats in Hungary. nature communications, 13(1), 1706.
BTD1012	Ixodes simplex	Miniopterus schreibersii	Mádi Bomboly-bánya	mine	HUN	48.2025	21.3072	0	2019-09-24				1	1	1	Kemenesi, G., Tóth, G. E., Mayora-Neto, M., Scott, S., Temperton, N., Wright, E., ... & Jakab, F. (2022). Isolation of infectious Lloviu virus from Schreiber’s bats in Hungary. nature communications, 13(1), 1706.
BTD1013	Ixodes simplex	Miniopterus schreibersii	Mádi Bomboly-bánya	mine	HUN	48.2025	21.3072	0	2019-09-24				1	1	1	Kemenesi, G., Tóth, G. E., Mayora-Neto, M., Scott, S., Temperton, N., Wright, E., ... & Jakab, F. (2022). Isolation of infectious Lloviu virus from Schreiber’s bats in Hungary. nature communications, 13(1), 1706.
BTD1014	Ixodes simplex	Miniopterus schreibersii	Mádi Bomboly-bánya	mine	HUN	48.2025	21.3072	0	2019-09-24				1	1	1	Kemenesi, G., Tóth, G. E., Mayora-Neto, M., Scott, S., Temperton, N., Wright, E., ... & Jakab, F. (2022). Isolation of infectious Lloviu virus from Schreiber’s bats in Hungary. nature communications, 13(1), 1706.
BTD1015	Ixodes simplex	Miniopterus schreibersii	Mádi Bomboly-bánya	mine	HUN	48.2025	21.3072	0	2019-09-24				1	1	1	Kemenesi, G., Tóth, G. E., Mayora-Neto, M., Scott, S., Temperton, N., Wright, E., ... & Jakab, F. (2022). Isolation of infectious Lloviu virus from Schreiber’s bats in Hungary. nature communications, 13(1), 1706.
BTD1016	Ixodes simplex	Miniopterus schreibersii	Mádi Bomboly-bánya	mine	HUN	48.2025	21.3072	0	2019-10-24				1	1	1	Kemenesi, G., Tóth, G. E., Mayora-Neto, M., Scott, S., Temperton, N., Wright, E., ... & Jakab, F. (2022). Isolation of infectious Lloviu virus from Schreiber’s bats in Hungary. nature communications, 13(1), 1706.
BTD1017	Ixodes vespertilionis	unknown	Batumi	build	GE	41.6448	41.6811	2	unknown					1	1	Kerbabaev, E.B., A.C. Tsushba (2011) [Ixodofauna in Abkhazia and the adjacent region.] Russian Parasitology Journal p. 18-26.
BTD1018	Ixodes vespertilionis	Myotis punicus	Grotte de Youkous	cave	ALG	35.4179	7.96371	0	2015-01-21				2	2	1	KHELFAOUI, F., KEBACI, A., & BENYACOUB, S. (2018). NEW DATA ON INSECTA AND ACARINA PARASITIZING BATS (MAMMALIA: CHIROPTERA) IN NUMIDIA, EASTERN ALGERIA. Bull. Soc. zool. Fr, 143(2), 63-73.
BTD1019	Ixodes vespertilionis	Rhinolophus blasii	Grotte de Youkous	cave	ALG	35.4179	7.96371	0	2015-01-21				6	6	1	KHELFAOUI, F., KEBACI, A., & BENYACOUB, S. (2018). NEW DATA ON INSECTA AND ACARINA PARASITIZING BATS (MAMMALIA: CHIROPTERA) IN NUMIDIA, EASTERN ALGERIA. Bull. Soc. zool. Fr, 143(2), 63-73.
BTD1020	Ixodes vespertilionis	Rhinolophus ferrumequinum	Ruines du chenal	build	ALG	36.9121	8.38177	3	2015-05-16	1				1	1	KHELFAOUI, F., KEBACI, A., & BENYACOUB, S. (2018). NEW DATA ON INSECTA AND ACARINA PARASITIZING BATS (MAMMALIA: CHIROPTERA) IN NUMIDIA, EASTERN ALGERIA. Bull. Soc. zool. Fr, 143(2), 63-73.
BTD1021	Ixodes vespertilionis	Miniopterus schreibersii	Ghar el Djmeâ	cave	ALG	36.1419	7.13701	3	2015-10-27				3	3	1	KHELFAOUI, F., KEBACI, A., & BENYACOUB, S. (2018). NEW DATA ON INSECTA AND ACARINA PARASITIZING BATS (MAMMALIA: CHIROPTERA) IN NUMIDIA, EASTERN ALGERIA. Bull. Soc. zool. Fr, 143(2), 63-73.
BTD1022	Ixodes vespertilionis	Rhinolophus euryale	Ghar el Djmeâ	cave	ALG	36.1419	7.13701	3	2015-10-27				7	7	2	KHELFAOUI, F., KEBACI, A., & BENYACOUB, S. (2018). NEW DATA ON INSECTA AND ACARINA PARASITIZING BATS (MAMMALIA: CHIROPTERA) IN NUMIDIA, EASTERN ALGERIA. Bull. Soc. zool. Fr, 143(2), 63-73.
BTD1023	Ixodes vespertilionis	Myotis capaccinii	Grotte de Youkous	cave	ALG	35.4179	7.96371	0	2015-11-13				3	3	1	KHELFAOUI, F., KEBACI, A., & BENYACOUB, S. (2018). NEW DATA ON INSECTA AND ACARINA PARASITIZING BATS (MAMMALIA: CHIROPTERA) IN NUMIDIA, EASTERN ALGERIA. Bull. Soc. zool. Fr, 143(2), 63-73.
BTD1024	Ixodes vespertilionis	Eptesicus serotinus	Venevitinovo	cave	RU	51.4374	39.1829	1	unknown		2			2	1	Khitsova L.N., Sherstynykh E.I. (2014) Community of ectoparasites of the Serotine Bat, Eptesicus serotinus (Schreber, 1774) in conditions of Usmansky Bora. Vestnik VSU, Series: Chemistry, Biology, Pharmacy 2: 96-101.
BTD1025	Ixodes vespertilionis	Chiroptera sp.	Bitche (Moselle)	cave	FR	49.0504	7.42733	1	unknown					1	1	Kieffer abbé J.J., 1908.- Quatrième contribution à la faune et la flore de Bitche. Bulletin de la Société d'Histoire Naturelle de Metz, 25ème cahier, 3ème série, tome 1 : 9-45.
BTD1026	Ixodes vespertilionis	Myotis myotis	Hodruša-Hámre	cave	SK	48.4594	18.7603	1	unknown					1	1	Kočišová A., Ondrejková A. (2015) Ectoparasites (Acarina and Insecta) associated with bats in introductory study in Slovakia. IX INTERNATIONAL SYMPOSIUM ON WILD FAUNA KOŠICE (Slovakia) September 15 - 19, 2015, Book of Abstracts, p.87-88.
BTD1027	Ixodes vespertilionis	unknown	Rijeka	cave	HR	45.327	14.4422	1	unknown					1	1	Kolenati, F. A. (1857). Die Parasiten der Chiropteren. R. Kuntze.
BTD1028	Ixodes vespertilionis	Rhinolophus ferrumequinum	Corsica	cave	FR	42.0397	9.0128	2	unknown					1	1	Kolenati, F. A. (1857). Die Parasiten der Chiroptern. R. Kuntze.
BTD1029	Ixodes vespertilionis	Rhinolophus ferrumequinum	Steppen Ungarn		HU	47.8462	21.1375	3	unknown					1	1	Kolenati, F. A. (1857). Die Parasiten der Chiroptern. R. Kuntze.
BTD1030	Ixodes vespertilionis	free	Leontína – Ľudmila cave, Slovenský kras National Park	cave	SK	48.5807	20.4557	1	unknown	1				1	1	Košel, V., Papáč, V., Fenďa, P., Ľuptáčik, P., & Mock, A. (2007). Zoologický výskum v jaskyni Ľudmila–Leontína po 48 rokoch (Národný Park Slovenský kras). Acta Carsologica Slovaca, 45, 159-168.
BTD1031	Ixodes vespertilionis	Miniopterus schreibersii	Dubrovnik, Močiljska špilja	cave	HR	42.6891	18.0719	0	1953-03-31					1	1	Krčmar, S. (2012). Hard ticks (Acari, Ixodidae) of Croatia. ZooKeys, (234), 19.
BTD1032	Ixodes vespertilionis	Myotis myotis	Dubrovnik, Močiljska špilja	cave	HR	42.6891	18.0719	0	1953-03-31					1	1	Krčmar, S. (2012). Hard ticks (Acari, Ixodidae) of Croatia. ZooKeys, (234), 19.
BTD1033	Ixodes vespertilionis	Rhinolophus ferrumequinum	Dubrovnik, Močiljska špilja	cave	HR	42.6891	18.0719	0	1953-03-31					1	1	Krčmar, S. (2012). Hard ticks (Acari, Ixodidae) of Croatia. ZooKeys, (234), 19.
BTD1034	Ixodes vespertilionis	Rhinolophus hipposideros	Dubrovnik, Močiljska špilja	cave	HR	42.6891	18.0719	0	1953-03-31					1	1	Krčmar, S. (2012). Hard ticks (Acari, Ixodidae) of Croatia. ZooKeys, (234), 19.
BTD1035	Ixodes vespertilionis	Miniopterus schreibersii	Dubrovnik, Močiljska špilja	cave	HR	42.6891	18.0719	0	1961-05-06					1	1	Krčmar, S. (2012). Hard ticks (Acari, Ixodidae) of Croatia. ZooKeys, (234), 19.
BTD1036	Ixodes vespertilionis	Myotis myotis	Dubrovnik, Močiljska špilja	cave	HR	42.6891	18.0719	0	1961-05-06					1	1	Krčmar, S. (2012). Hard ticks (Acari, Ixodidae) of Croatia. ZooKeys, (234), 19.
BTD1037	Ixodes vespertilionis	Rhinolophus ferrumequinum	Dubrovnik, Močiljska špilja	cave	HR	42.6891	18.0719	0	1961-05-06					1	1	Krčmar, S. (2012). Hard ticks (Acari, Ixodidae) of Croatia. ZooKeys, (234), 19.
BTD1038	Ixodes vespertilionis	Rhinolophus hipposideros	Dubrovnik, Močiljska špilja	cave	HR	42.6891	18.0719	0	1961-05-06					1	1	Krčmar, S. (2012). Hard ticks (Acari, Ixodidae) of Croatia. ZooKeys, (234), 19.
BTD1039	Ixodes vespertilionis	free	Buzet, Rabakova peć, Ročko polje	cave	HR	45.3696	14.079	0	1961-07-01					1	1	Krčmar, S. (2012). Hard ticks (Acari, Ixodidae) of Croatia. ZooKeys, (234), 19.
BTD1040	Ixodes vespertilionis	Miniopterus schreibersii	Buzet, Rabakova peć, Ročko polje	cave	HR	45.3696	14.079	0	1961-07-01					1	1	Krčmar, S. (2012). Hard ticks (Acari, Ixodidae) of Croatia. ZooKeys, (234), 19.
BTD1041	Ixodes vespertilionis	Myotis myotis	Buzet, Rabakova peć, Ročko polje	cave	HR	45.3696	14.079	0	1961-07-01					1	1	Krčmar, S. (2012). Hard ticks (Acari, Ixodidae) of Croatia. ZooKeys, (234), 19.
BTD1042	Ixodes vespertilionis	Rhinolophus ferrumequinum	Buzet, Rabakova peć, Ročko polje	cave	HR	45.3696	14.079	0	1961-07-01					1	1	Krčmar, S. (2012). Hard ticks (Acari, Ixodidae) of Croatia. ZooKeys, (234), 19.
BTD1043	Ixodes vespertilionis	Rhinolophus hipposideros	Buzet, Rabakova peć, Ročko polje	cave	HR	45.3696	14.079	0	1961-07-01					1	1	Krčmar, S. (2012). Hard ticks (Acari, Ixodidae) of Croatia. ZooKeys, (234), 19.
BTD1044	Ixodes vespertilionis	free	Krbavsko polje	cave	HR	44.5367	15.7634	1	1963-09-17		1			1	1	Krčmar, S. (2012). Hard ticks (Acari, Ixodidae) of Croatia. ZooKeys, (234), 19.
BTD1045	Ixodes vespertilionis	free	Cres Island: Petrićevi-špilja Čampari	cave	HR	45.1183	14.3308	0	1975-03-31					1	1	Krčmar, S. (2012). Hard ticks (Acari, Ixodidae) of Croatia. ZooKeys, (234), 19.
BTD1046	Ixodes vespertilionis	Miniopterus schreibersii	Cres Island: Petrićevi-špilja Čampari	cave	HR	45.1183	14.3308	0	1975-03-31					1	1	Krčmar, S. (2012). Hard ticks (Acari, Ixodidae) of Croatia. ZooKeys, (234), 19.
BTD1047	Ixodes vespertilionis	Myotis myotis	Cres Island: Petrićevi-špilja Čampari	cave	HR	45.1183	14.3308	0	1975-03-31					1	1	Krčmar, S. (2012). Hard ticks (Acari, Ixodidae) of Croatia. ZooKeys, (234), 19.
BTD1048	Ixodes vespertilionis	Rhinolophus ferrumequinum	Cres Island: Petrićevi-špilja Čampari	cave	HR	45.1183	14.3308	0	1975-03-31					1	1	Krčmar, S. (2012). Hard ticks (Acari, Ixodidae) of Croatia. ZooKeys, (234), 19.
BTD1049	Ixodes vespertilionis	Rhinolophus hipposideros	Cres Island: Petrićevi-špilja Čampari	cave	HR	45.1183	14.3308	0	1975-03-31					1	1	Krčmar, S. (2012). Hard ticks (Acari, Ixodidae) of Croatia. ZooKeys, (234), 19.
BTD1050	Ixodes vespertilionis	Rhinolophus ferrumequinum	Čertova diera cave	cave	SK	48.4777	20.4699	0	1983-10-21		1			1	1	Krištofík, J., & Danko, S. (2012). Arthropod ectoparasites (Acarina, Heteroptera, Diptera, Siphonaptera) of bats in Slovakia. Vespertilio, 16, 167-189.
BTD1051	Ixodes vespertilionis	Rhinolophus euryale	Kečovo, Domica cave	cave	SK	48.4777	20.4699	0	1983-10-21				3	3	1	Krištofík, J., & Danko, S. (2012). Arthropod ectoparasites (Acarina, Heteroptera, Diptera, Siphonaptera) of bats in Slovakia. Vespertilio, 16, 167-189.
BTD1052	Ixodes vespertilionis	Rhinolophus ferrumequinum	Kečovo, Domica cave	cave	SK	48.4777	20.4699	0	1983-10-21		1			1	1	Krištofík, J., & Danko, S. (2012). Arthropod ectoparasites (Acarina, Heteroptera, Diptera, Siphonaptera) of bats in Slovakia. Vespertilio, 16, 167-189.
BTD1053	Ixodes vespertilionis	Rhinolophus hipposideros	Silica, Majkova jaskyňa cave	cave	SK	48.4777	20.4699	0	1984-01-26		4		1	5	1	Krištofík, J., & Danko, S. (2012). Arthropod ectoparasites (Acarina, Heteroptera, Diptera, Siphonaptera) of bats in Slovakia. Vespertilio, 16, 167-189.
BTD1054	Ixodes vespertilionis	Rhinolophus hipposideros	Ardovo, Ardovská jaskyňa cave	cave	SK	48.5213	20.4206	0	1984-01-27		1		5	6	1	Krištofík, J., & Danko, S. (2012). Arthropod ectoparasites (Acarina, Heteroptera, Diptera, Siphonaptera) of bats in Slovakia. Vespertilio, 16, 167-189.
BTD1055	Ixodes vespertilionis	Rhinolophus hipposideros	Silická Brezová, Milada cave	cave	SK	48.656	20.5322	1	1984-01-27		2			2	1	Krištofík, J., & Danko, S. (2012). Arthropod ectoparasites (Acarina, Heteroptera, Diptera, Siphonaptera) of bats in Slovakia. Vespertilio, 16, 167-189.
BTD1056	Ixodes simplex	Myotis alcathoe	Jasov, Jasovská jaskyňa cave	cave	SK	49.2313	20.312	0	2008-08-13		1			1	1	Krištofík, J., & Danko, S. (2012). Arthropod ectoparasites (Acarina, Heteroptera, Diptera, Siphonaptera) of bats in Slovakia. Vespertilio, 16, 167-189.
BTD1057	Ixodes simplex	Miniopterus schreibersii	Nandraž, Bradlo mine	mine	SK	48.6084	20.1882	1	2011-05-20		4		1	5	1	Krištofík, J., & Danko, S. (2012). Arthropod ectoparasites (Acarina, Heteroptera, Diptera, Siphonaptera) of bats in Slovakia. Vespertilio, 16, 167-189.
BTD1058	Ixodes vespertilionis	Miniopterus schreibersii	Nadraž, Bradlo mine	mine	SK	48.6084	20.1882	1	2011-05-20				1	1	1	Krištofík, J., & Danko, S. (2012). Arthropod ectoparasites (Acarina, Heteroptera, Diptera, Siphonaptera) of bats in Slovakia. Vespertilio, 16, 167-189.
BTD1059	Ixodes simplex	Miniopterus schreibersii	Nandraž, Bradlo mine	mine	SK	48.6084	20.1882	1	2011-05-22		1		1	2	1	Krištofík, J., & Danko, S. (2012). Arthropod ectoparasites (Acarina, Heteroptera, Diptera, Siphonaptera) of bats in Slovakia. Vespertilio, 16, 167-189.
BTD1060	Ixodes simplex	Miniopterus schreibersii	Nandraž, Bradlo mine	mine	SK	48.6084	20.1882	1	2011-08-07		1			1	1	Krištofík, J., & Danko, S. (2012). Arthropod ectoparasites (Acarina, Heteroptera, Diptera, Siphonaptera) of bats in Slovakia. Vespertilio, 16, 167-189.
BTD1061	Ixodes vespertilionis	Myotis blythii	Karpathia	cave	UA	48.098	25.6269	3	pre 1990					1	1	Krochko, U.I. 1995. The ectoparasitic fauna of bats in the Ukranium Carpathians. Bats (Chiroptera). Materials of the VI conference. Khujand: 82-85. (en russe, résumé anglais)
BTD1062	Ixodes vespertilionis	Myotis myotis	Karpathia	cave	UA	48.3037	23.6717	3	pre 1990					1	1	Krochko, U.I. 1995. The ectoparasitic fauna of bats in the Ukranium Carpathians. Bats (Chiroptera). Materials of the VI conference. Khujand: 82-85. (en russe, résumé anglais)
BTD1063	Ixodes vespertilionis	Rhinolophus ferrumequinum	Karpathia	cave	UA	48.6631	23.2214	3	pre 1990					1	1	Krochko, U.I. 1995. The ectoparasitic fauna of bats in the Ukranium Carpathians. Bats (Chiroptera). Materials of the VI conference. Khujand: 82-85. (en russe, résumé anglais)
BTD1064	Ixodes vespertilionis	Eptesicus serotinus	Villenave-d’Omon, Gironde	cave	FR	44.8497	-0.450237	1	1951-08-13				1	1	1	Lamontellerie, M. (1965). Les tiques (Acarina, Ixodoidea) du sud-ouest de la France. Annales de parasitologie humaine et comparée, 40(1), 87-100.
BTD1065	Ixodes vespertilionis	free	Arette (grotte d’Ambielle)	cave	FR	42.9717	-0.779001	1	1952-03-03					1	1	Lamontellerie, M. (1965). Les tiques (Acarina, Ixodoidea) du sud-ouest de la France. Annales de parasitologie humaine et comparée, 40(1), 87-100.
BTD1066	Ixodes vespertilionis	Myotis myotis	Villenave-d’Omon, Gironde	cave	FR	44.8497	-0.450237	1	1954-03-16				1	1	1	Lamontellerie, M. (1965). Les tiques (Acarina, Ixodoidea) du sud-ouest de la France. Annales de parasitologie humaine et comparée, 40(1), 87-100.
BTD1067	Ixodes vespertilionis	Rhinolophus euryale	Savignac-de-Miremont, Dordogne	cave	FR	44.9727	0.944802	0	1961-11-10		1	1	1	3	1	Lamontellerie, M. (1965). Les tiques (Acarina, Ixodoidea) du sud-ouest de la France. Annales de parasitologie humaine et comparée, 40(1), 87-100.
BTD1068	Ixodes vespertilionis	Rhinolophus euryale	Savignac-de-Miremont	cave	FR	44.9727	0.944783	1	00/10/1960					1	1	Lamontellerie, M. (1965). Les tiques (Acarina, Ixodoidea) du sud-ouest de la France. Annales de parasitologie humaine et comparée, 40(1), 87-100.
BTD1069	Ixodes vespertilionis	Rhinolophus euryale	Savignac-de-Miremont	cave	FR	44.9727	0.944783	1	00/11/1960					1	1	Lamontellerie, M. (1965). Les tiques (Acarina, Ixodoidea) du sud-ouest de la France. Annales de parasitologie humaine et comparée, 40(1), 87-100.
BTD1070	Ixodes vespertilionis	free	gr. d’Ilhet (Ilhet), Hautes-Pyrénées	cave	FR	42.964	0.384323	1	unknown					1	1	Lamontellerie, M. (1965). Les tiques (Acarina, Ixodoidea) du sud-ouest de la France. Annales de parasitologie humaine et comparée, 40(1), 87-100.
BTD1071	Ixodes vespertilionis	free	gr. d’Iriberry (Iriberry), Basses-Pyrénées	cave	FR	43.178	-1.18693	1	unknown					1	1	Lamontellerie, M. (1965). Les tiques (Acarina, Ixodoidea) du sud-ouest de la France. Annales de parasitologie humaine et comparée, 40(1), 87-100.
BTD1072	Ixodes vespertilionis	free	gr. de Compagnaga Lecia (Camou-Cihigne), Basses-Pyrénées	cave	FR	43.1165	-0.906439	1	unknown					1	1	Lamontellerie, M. (1965). Les tiques (Acarina, Ixodoidea) du sud-ouest de la France. Annales de parasitologie humaine et comparée, 40(1), 87-100.
BTD1073	Ixodes vespertilionis	free	gr. de Gerde (Bagnères-de-Bigorre), Hautes-Pyrénées	cave	FR	43.0651	0.148812	1	unknown					1	1	Lamontellerie, M. (1965). Les tiques (Acarina, Ixodoidea) du sud-ouest de la France. Annales de parasitologie humaine et comparée, 40(1), 87-100.
BTD1074	Ixodes vespertilionis	free	gr. du Bas-Nistos (Haut et Bas-Nistos), Hautes-Pyrénées	cave	FR	43.0167	0.478588	1	unknown					1	1	Lamontellerie, M. (1965). Les tiques (Acarina, Ixodoidea) du sud-ouest de la France. Annales de parasitologie humaine et comparée, 40(1), 87-100.
BTD1075	Ixodes vespertilionis	free	Ribenac (Arudy), Basses-Pyrénées	cave	FR	43.1057	-0.428837	1	unknown					1	1	Lamontellerie, M. (1965). Les tiques (Acarina, Ixodoidea) du sud-ouest de la France. Annales de parasitologie humaine et comparée, 40(1), 87-100.
BTD1076	Ixodes vespertilionis	Rhinolophus hipposideros	Buca del Ciuco, Monti de la Calvana, Firenze	cave	IT	43.7583	11.2579	2	unknown					1	1	Lanza, B. 1947. Nota preliminare sulla fauna di alcune grotte dei monti della Calvana (Firenze) . Atti Soc. Ital. Sci. Nat. & Mus. Stor. Nat. Milano 86: 180-184.
BTD1077	Ixodes vespertilionis	Rhinolophus ferrumequinum	Speloncaccia, Monti de la Calvana, Firenze	cave	IT	43.7583	11.2579	2	unknown					1	1	Lanza, B. 1947. Nota preliminare sulla fauna di alcune grotte dei monti della Calvana (Firenze) . Atti Soc. Ital. Sci. Nat. & Mus. Stor. Nat. Milano 86: 180-184.
BTD1078	Ixodes vespertilionis	Miniopterus schreibersii	Cote d'Or	mine	FR	47.0752	4.85509	1	unknown					1	1	Larrouse, F., (1924d),
BTD1079	Ixodes vespertilionis	free	BUSO de le STRIE 121 V V	cave	IT	45.5245	10.9927	0	00/00/2002					1	1	Latella, L., G. Annichini 2018. Le grotte e la loro fauna. In: La Val Galina e il Progno Borago La Val Galina e il Progno Borago - Memorie del Museo Civico di Storia Naturale di Verona - 2. serie - Monografie Naturalistiche 5: 75-86.
BTD1080	Ixodes vespertilionis	free	Kizil-Koba (= Krasnaya) Cave	cave	UA	44.8701	34.3435	0	00/00/1900	3	1			4	1	Lebedinsky, J. (1904). Zur Höhlenfauna der Krym]. Zapiski Novorossiyskogo Obshchestva Estestestvoispytateley. 25, 75-88. [in Russian].
BTD1081	Ixodes vespertilionis	Myotis myotis	grotte de Peyroche, Ardèche	cave	FR	44.3834	4.41857	1	unknown					1	1	Leclerq, M., J. Theodorides (1950). Some ectoparasites of birds and mammals observed recently in France. Ent. Monh. Mag. 86: 74.
BTD1082	Ixodes vespertilionis	Rhinolophus ferrumequinum	grotte de Peyroche, Ardèche	cave	FR	44.3834	4.41857	1	unknown					1	1	Leclerq, M., J. Theodorides (1950). Some ectoparasites of birds and mammals observed recently in France. Ent. Monh. Mag. 86: 74.
BTD1083	Ixodes vespertilionis	Myotis myotis	grottes de Pierre-la-Treiche	cave	FR	48.6431	5.93162	1	1961-01-16		1			1	1	Léger, C. (2019). Les parasites métazoaires des Chiroptères en Lorraine (Acari, Anoplura, Cestoda, Diptera, Hemiptera, Nematoda, Siphonaptera).
BTD1084	Ixodes vespertilionis	Rhinolophus hipposideros	grottes de Pierre-la-Treiche	cave	FR	48.6431	5.93162	1	1961-01-16		1			1	1	Léger, C. (2019). Les parasites métazoaires des Chiroptères en Lorraine (Acari, Anoplura, Cestoda, Diptera, Hemiptera, Nematoda, Siphonaptera).
BTD1085	Ixodes vespertilionis	Rhinolophus hipposideros	grottes de Pierre-la-Treiche	cave	FR	48.6431	5.93162	1	1961-11-12		1			1	1	Léger, C. (2019). Les parasites métazoaires des Chiroptères en Lorraine (Acari, Anoplura, Cestoda, Diptera, Hemiptera, Nematoda, Siphonaptera).
BTD1086	Ixodes vespertilionis	free	Elvange	cave	FR	49.0593	6.54756	1	1985-08-16					1	1	Léger, C. (2019). Les parasites métazoaires des Chiroptères en Lorraine (Acari, Anoplura, Cestoda, Diptera, Hemiptera, Nematoda, Siphonaptera).
BTD1087	Ixodes vespertilionis	free	Elvange	cave	FR	49.0593	6.54756	1	1985-09-14					1	1	Léger, C. (2019). Les parasites métazoaires des Chiroptères en Lorraine (Acari, Anoplura, Cestoda, Diptera, Hemiptera, Nematoda, Siphonaptera).
BTD1088	Ixodes vespertilionis	Myotis daubentonii	Ahauser Höhle	cave	DE	51.1412	7.9564		1914-01-13					1	1	Lengersdorf F., 1929: Beitrag zur Kenntnis der Höhlenfauna Westfalens (in German). Verhandlungen des naturhistorischen Vereines der preussischen Rheinlande, 85, 106-108.
BTD1089	Ixodes vespertilionis	Rhinolophus hipposideros	Ahauser Höhle	cave	DE	51.1412	7.9564		1914-01-13					1	1	Lengersdorf F., 1929: Beitrag zur Kenntnis der Höhlenfauna Westfalens (in German). Verhandlungen des naturhistorischen Vereines der preussischen Rheinlande, 85, 106-108.
BTD1090	Ixodes vespertilionis	Rhinolophus hipposideros	Cheabat el Bhalout, Souk Ahras	cave	ALG	35.2494	0.0185	1	2013-07-15				2	2	1	Leulmi, H., Aouadi, A., Bitam, I., Bessas, A., Benakhla, A., Raoult, D., & Parola, P. (2016). Detection of Bartonella tamiae, Coxiella burnetii and rickettsiae in arthropods and tissues from wild and domestic animals in northeastern Algeria. Parasites & vectors, 9(1), 27.
BTD1091	Ixodes vespertilionis	Myotis punicus	Cheabat El Balout, Souk Ahras	cave	ALG	35.2494	0.0185	1	2012-05-01		2	17		19	10	Leulmi, H., Aouadi, A., Bitam, I., Bessas, A., Benakhla, A., Raoult, D., & Parola, P. (2016). Detection of Bartonella tamiae, Coxiella burnetii and rickettsiae in arthropods and tissues from wild and domestic animals in northeastern Algeria. Parasites & vectors, 9(1), 27.
BTD1092	Ixodes vespertilionis	Rhinolophus ferrumequinum	Aamchit	cave	Leb	34.1489	35.638	1	unknown			1		1	1	Lewis, R. E., & Harrison, D. L. (1962). Notes on bats from the Republic of Lebanon. In Proceedings of the Zoological Society of London 138: 473-486.
BTD1093	Ixodes simplex	Miniopterus schreibersii	Spilaio Pataragkou Trypa	cave	HE	41.6465	26.31	1	unknown					1	1	Lindberg, K.1955. Notes sur les grottes de la Gréce. Acta Mus. Maced. Sci. Natur. Skopje 3: 41–69.
BTD1094	Ixodes vespertilionis	free	Dolgaya caves, Greater Sochi	cave	RU	43.6366	39.722	1	unknown					1	1	Ljovuschkin S.I. 1966. [Cave fauna of the main karsticregions of the USSR]. Thesis of Candidate (Ph.D.) ofBiological Sci. Degree. Moscow University. 286 pp.[In Russian]
BTD1095	Ixodes vespertilionis	free	Pionerskaya (= Ushchel’naya) Cave	cave	RU	43.4525	39.9996	1	unknown					1	1	Ljovuschkin S.I. 1966. [Cave fauna of the main karsticregions of the USSR]. Thesis of Candidate (Ph.D.) ofBiological Sci. Degree. Moscow University. 286 pp.[In Russian]
BTD1096	Ixodes simplex	Miniopterus schreibersii	Southern Portugal	cave	PT	37.3684	-8.46888	3	unknown					1	1	Lourenço, S., & Palmeirim, J. M. (2008). Which factors regulate the reproduction of ectoparasites of temperate-zone cave-dwelling bats?. Parasitology research, 104(1), 127.
BTD1097	Ixodes vespertilionis	Rhinolophus hipposideros	Dehsheikh cave, Kohgiluyeh and Boyer-Ahmad Province	cave	IRN	30.9535	51.2407	0	2011-09-27				1	1	1	Malek Hosseini, M. J., Sadeghi, S., Bakhshi, Y., & Dashan, M. (2016). Ectoparasites (Insecta and Acari) Associated with Bats in South and South-Western Caves of Iran. Ambient Science 3 (1): 22–28.
BTD1098	Ixodes simplex	Miniopterus schreibersii	KilerCave	cave	IRN	31.2568	50.6309	2	2011-11-27			1		1	1	Malek Hosseini, M. J., Sadeghi, S., Bakhshi, Y., & Dashan, M. (2016). Ectoparasites (Insecta and Acari) Associated with Bats in South and South-Western Caves of Iran. Ambient Science 3 (1): 22–28.
BTD1099	Ixodes simplex	Miniopterus schreibersii	Tadovan Cave, Khafr Jahrom road	cave	IRN	28.9417	53.2593	1	2013-11-07				2	2	1	Malek Hosseini, M. J., Sadeghi, S., Bakhshi, Y., & Dashan, M. (2016). Ectoparasites (Insecta and Acari) Associated with Bats in South and South-Western Caves of Iran. Ambient Science 3 (1): 22–28.
BTD1100	Ixodes vespertilionis	Rhinopoma muscatellum	Tadovan Cave, Khafr Jahrom road	cave	IRN	28.9417	53.2593	1	2013-11-07				1	1	1	Malek Hosseini, M. J., Sadeghi, S., Bakhshi, Y., & Dashan, M. (2016). Ectoparasites (Insecta and Acari) Associated with Bats in South and South-Western Caves of Iran. Ambient Science 3 (1): 22–28.
BTD1101	Ixodes vespertilionis	free	(no site listed, just coordinates)	cave	IT	41.7124	15.6381	0	unknown					1	1	Manilla G. 1984. Zecche (Acari: Ixodoidea) conservate nel Museo civico di Scienze Naturali “Enrico Caffi” di Bergamo. Riv Mus Sci Nat Bergamo 8:55-90.
BTD1102	Ixodes vespertilionis	free	(no site listed, just coordinates)	cave	IT	44.5439	7.43311	0	unknown					1	1	Manilla G. 1984. Zecche (Acari: Ixodoidea) conservate nel Museo civico di Scienze Naturali “Enrico Caffi” di Bergamo. Riv Mus Sci Nat Bergamo 8:55-90.
BTD1103	Ixodes vespertilionis	Pipistrellus sp.	(no site listed, just coordinates)	cave	IT	40.5562	9.02049	0	unknown					1	1	Manilla G. 1984. Zecche (Acari: Ixodoidea) conservate nel Museo civico di Scienze Naturali “Enrico Caffi” di Bergamo. Riv Mus Sci Nat Bergamo 8:55-90.
BTD1104	Ixodes simplex	unknown	(no site listed, just coordinates)		IT	40.3998	8.65843	0	unknown					1	1	Manilla G. 1988. Acari Ixodida. Fauna d’Italia XXXVI. Calderini, Bologna, 280 pp.
BTD1105	Ixodes vespertilionis	free	(no site listed, just coordinates)	cave	IT	41.6767	15.5876	0	unknown					1	1	Manilla G. 1988. Acari Ixodida. Fauna d’Italia XXXVI. Calderini, Bologna, 280 pp.
BTD1106	Ixodes vespertilionis	free	(no site listed, just coordinates)	cave	IT	44.1087	8.00557	0	unknown					1	1	Manilla G. 1988. Acari Ixodida. Fauna d’Italia XXXVI. Calderini, Bologna, 280 pp.
BTD1107	Ixodes vespertilionis	Rhinolophus ferrumequinum	(no site listed, just coordinates)	cave	IT	42.1686	13.1728	0	unknown					1	1	Manilla G. 1988. Acari Ixodida. Fauna d’Italia XXXVI. Calderini, Bologna, 280 pp.
BTD1108	Ixodes vespertilionis	Rhinolophus ferrumequinum	(no site listed, just coordinates)	cave	IT	44.4456	9.09406	0	unknown					1	1	Manilla G. 1988. Acari Ixodida. Fauna d’Italia XXXVI. Calderini, Bologna, 280 pp.
BTD1109	Ixodes vespertilionis	free	(no site listed, just coordinates)	cave	IT	40.3362	15.3357	0	unknown					1	1	Manilla, G. (1985). Nuove osservazioni faunistiche e biologiche sulle zecche (Acari: Ixodidea) in Abruzzo ed altre regioni d’Italia (Nota IV). Parassitologia, 27(3), 279-95.
BTD1110	Ixodes vespertilionis	free	(no site listed, just coordinates)	cave	IT	40.73	8.9834	0	unknown					1	1	Manilla, G. (1985). Nuove osservazioni faunistiche e biologiche sulle zecche (Acari: Ixodidea) in Abruzzo ed altre regioni d’Italia (Nota IV). Parassitologia, 27(3), 279-95.
BTD1111	Ixodes vespertilionis	free	(no site listed, just coordinates)	cave	IT	40.8178	8.83363	0	unknown					1	1	Manilla, G. (1985). Nuove osservazioni faunistiche e biologiche sulle zecche (Acari: Ixodidea) in Abruzzo ed altre regioni d’Italia (Nota IV). Parassitologia, 27(3), 279-95.
BTD1112	Ixodes vespertilionis	free	(no site listed, just coordinates)	cave	IT	42.203	12.8752	0	unknown					1	1	Manilla, G. (1985). Nuove osservazioni faunistiche e biologiche sulle zecche (Acari: Ixodidea) in Abruzzo ed altre regioni d’Italia (Nota IV). Parassitologia, 27(3), 279-95.
BTD1113	Ixodes vespertilionis	free	(no site listed, just coordinates)	cave	IT	43.8907	7.59982	0	unknown					1	1	Manilla, G. (1985). Nuove osservazioni faunistiche e biologiche sulle zecche (Acari: Ixodidea) in Abruzzo ed altre regioni d’Italia (Nota IV). Parassitologia, 27(3), 279-95.
BTD1114	Ixodes vespertilionis	free	(no site listed, just coordinates)	cave	IT	43.9341	7.66476	0	unknown					1	1	Manilla, G. (1985). Nuove osservazioni faunistiche e biologiche sulle zecche (Acari: Ixodidea) in Abruzzo ed altre regioni d’Italia (Nota IV). Parassitologia, 27(3), 279-95.
BTD1115	Ixodes vespertilionis	free	(no site listed, just coordinates)	cave	IT	43.9748	7.94902	0	unknown					1	1	Manilla, G. (1985). Nuove osservazioni faunistiche e biologiche sulle zecche (Acari: Ixodidea) in Abruzzo ed altre regioni d’Italia (Nota IV). Parassitologia, 27(3), 279-95.
BTD1116	Ixodes vespertilionis	free	(no site listed, just coordinates)	cave	IT	44.0769	7.83103	0	unknown					1	1	Manilla, G. (1985). Nuove osservazioni faunistiche e biologiche sulle zecche (Acari: Ixodidea) in Abruzzo ed altre regioni d’Italia (Nota IV). Parassitologia, 27(3), 279-95.
BTD1117	Ixodes vespertilionis	free	(no site listed, just coordinates)		IT	44.1483	7.91049	0	unknown					1	1	Manilla, G. (1985). Nuove osservazioni faunistiche e biologiche sulle zecche (Acari: Ixodidea) in Abruzzo ed altre regioni d’Italia (Nota IV). Parassitologia, 27(3), 279-95.
BTD1118	Ixodes vespertilionis	free	(no site listed, just coordinates)	cave	IT	44.2703	7.45421	0	unknown					1	1	Manilla, G. (1985). Nuove osservazioni faunistiche e biologiche sulle zecche (Acari: Ixodidea) in Abruzzo ed altre regioni d’Italia (Nota IV). Parassitologia, 27(3), 279-95.
BTD1119	Ixodes vespertilionis	free	(no site listed, just coordinates)	cave	IT	44.2745	7.91024	0	unknown					1	1	Manilla, G. (1985). Nuove osservazioni faunistiche e biologiche sulle zecche (Acari: Ixodidea) in Abruzzo ed altre regioni d’Italia (Nota IV). Parassitologia, 27(3), 279-95.
BTD1120	Ixodes vespertilionis	free	(no site listed, just coordinates)	cave	IT	44.2768	7.39767	0	unknown					1	1	Manilla, G. (1985). Nuove osservazioni faunistiche e biologiche sulle zecche (Acari: Ixodidea) in Abruzzo ed altre regioni d’Italia (Nota IV). Parassitologia, 27(3), 279-95.
BTD1121	Ixodes vespertilionis	free	(no site listed, just coordinates)	cave	IT	44.2852	7.80772	0	unknown					1	1	Manilla, G. (1985). Nuove osservazioni faunistiche e biologiche sulle zecche (Acari: Ixodidea) in Abruzzo ed altre regioni d’Italia (Nota IV). Parassitologia, 27(3), 279-95.
BTD1122	Ixodes vespertilionis	free	(no site listed, just coordinates)	cave	IT	44.3953	7.81967	0	unknown					1	1	Manilla, G. (1985). Nuove osservazioni faunistiche e biologiche sulle zecche (Acari: Ixodidea) in Abruzzo ed altre regioni d’Italia (Nota IV). Parassitologia, 27(3), 279-95.
BTD1123	Ixodes vespertilionis	free	(no site listed, just coordinates)	cave	IT	45.613	11.1383	0	unknown					1	1	Manilla, G. (1985). Nuove osservazioni faunistiche e biologiche sulle zecche (Acari: Ixodidea) in Abruzzo ed altre regioni d’Italia (Nota IV). Parassitologia, 27(3), 279-95.
BTD1124	Ixodes vespertilionis	free	(no site listed, just coordinates)	cave	IT	45.6151	11.3376	0	unknown					1	1	Manilla, G. (1985). Nuove osservazioni faunistiche e biologiche sulle zecche (Acari: Ixodidea) in Abruzzo ed altre regioni d’Italia (Nota IV). Parassitologia, 27(3), 279-95.
BTD1125	Ixodes vespertilionis	Myotis myotis	(no site listed, just coordinates)	cave	IT	42.4135	13.5054	0	unknown					1	1	Manilla, G. (1985). Nuove osservazioni faunistiche e biologiche sulle zecche (Acari: Ixodidea) in Abruzzo ed altre regioni d’Italia (Nota IV). Parassitologia, 27(3), 279-95.
BTD1126	Ixodes vespertilionis	Rhinolophus ferrumequinum	(no site listed, just coordinates)	cave	IT	42.4135	13.5054	0	unknown					1	1	Manilla, G. (1985). Nuove osservazioni faunistiche e biologiche sulle zecche (Acari: Ixodidea) in Abruzzo ed altre regioni d’Italia (Nota IV). Parassitologia, 27(3), 279-95.
BTD1127	Ixodes vespertilionis	Rhinolophus ferrumequinum	(no site listed, just coordinates)	cave	IT	42.4396	11.2124	0	unknown					1	1	Manilla, G. (1985). Nuove osservazioni faunistiche e biologiche sulle zecche (Acari: Ixodidea) in Abruzzo ed altre regioni d’Italia (Nota IV). Parassitologia, 27(3), 279-95.
BTD1128	Ixodes vespertilionis	Rhinolophus ferrumequinum	(no site listed, just coordinates)	cave	IT	44.0466	7.91499	0	unknown					1	1	Manilla, G. (1985). Nuove osservazioni faunistiche e biologiche sulle zecche (Acari: Ixodidea) in Abruzzo ed altre regioni d’Italia (Nota IV). Parassitologia, 27(3), 279-95.
BTD1129	Ixodes vespertilionis	Rhinolophus ferrumequinum	(no site listed, just coordinates)	cave	IT	44.2768	7.39767	0	unknown					1	1	Manilla, G. (1985). Nuove osservazioni faunistiche e biologiche sulle zecche (Acari: Ixodidea) in Abruzzo ed altre regioni d’Italia (Nota IV). Parassitologia, 27(3), 279-95.
BTD1130	Ixodes vespertilionis	Rhinolophus hipposideros	(no site listed, just coordinates)	mine	IT	42.1003	13.0894	0	unknown					1	1	Manilla, G. (1985). Nuove osservazioni faunistiche e biologiche sulle zecche (Acari: Ixodidea) in Abruzzo ed altre regioni d’Italia (Nota IV). Parassitologia, 27(3), 279-95.
BTD1131	Ixodes vespertilionis	Rhinolophus hipposideros	(no site listed, just coordinates)	cave	IT	42.2083	13.1479	0	unknown					1	1	Manilla, G. (1985). Nuove osservazioni faunistiche e biologiche sulle zecche (Acari: Ixodidea) in Abruzzo ed altre regioni d’Italia (Nota IV). Parassitologia, 27(3), 279-95.
BTD1132	Ixodes vespertilionis	Rhinolophus hipposideros	(no site listed, just coordinates)	cave	IT	42.4135	13.5054	0	unknown					1	1	Manilla, G. (1985). Nuove osservazioni faunistiche e biologiche sulle zecche (Acari: Ixodidea) in Abruzzo ed altre regioni d’Italia (Nota IV). Parassitologia, 27(3), 279-95.
BTD1133	Ixodes vespertilionis	Rhinolophus hipposideros	(no site listed, just coordinates)	cave	IT	43.9049	12.5802	0	unknown					1	1	Manilla, G. (1985). Nuove osservazioni faunistiche e biologiche sulle zecche (Acari: Ixodidea) in Abruzzo ed altre regioni d’Italia (Nota IV). Parassitologia, 27(3), 279-95.
BTD1134	Ixodes vespertilionis	Rhinolophus sp.	(no site listed, just coordinates)	cave	IT	40.8171	16.4185	0	unknown					1	1	Manilla, G. (1985). Nuove osservazioni faunistiche e biologiche sulle zecche (Acari: Ixodidea) in Abruzzo ed altre regioni d’Italia (Nota IV). Parassitologia, 27(3), 279-95.
BTD1135	Ixodes vespertilionis	free	(no site listed, just coordinates)	cave	IT	42.3498	13.3995	0	unknown					1	1	Manilla, G., & Sobrero, L. (1980). Nuove osservazioni faunistiche e biologiche sulle zecche d'Abruzzo (Nota II). Rivista di Parassitologia, 41(2), 155-163.
BTD1136	Ixodes vespertilionis	Rhinolophus hipposideros	(no site listed, just coordinates)	cave	IT	42.2814	13.4583	0	unknown					1	1	Manilla, G., & Sobrero, L. (1980). Nuove osservazioni faunistiche e biologiche sulle zecche d'Abruzzo (Nota II). Rivista di Parassitologia, 41(2), 155-163.
BTD1137	Ixodes vespertilionis	free	Grotta di Paulisi, Ittiri	cave	IT	40.5954	8.58102	1	1973-04-04	1				1	1	Manilla, G., G. Grafitti. 1982. Primi reperti di zecche (Acarina, Ixodidae) in grotte della Sardegna. Quaderni Museo di Speleologia L’Aquila 8: 33-48.
BTD1138	Ixodes vespertilionis	free	Grotta Badde, Pozzomaggiore	cave	IT	40.4004	8.65435	1	1975-02-09	3				3	1	Manilla, G., G. Grafitti. 1982. Primi reperti di zecche (Acarina, Ixodidae) in grotte della Sardegna. Quaderni Museo di Speleologia L’Aquila 8: 33-48.
BTD1139	Ixodes vespertilionis	free	Grotta Sa Rocca Ulari, Borutta	cave	IT	40.5254	8.74326	1	1975-10-10		1			1	1	Manilla, G., G. Grafitti. 1982. Primi reperti di zecche (Acarina, Ixodidae) in grotte della Sardegna. Quaderni Museo di Speleologia L’Aquila 8: 33-48.
BTD1140	Ixodes vespertilionis	free	Grotta Sa Ucca de su Tintirriolu, Mara	cave	IT	40.4113	8.64332	1	1977-03-13	1				1	1	Manilla, G., G. Grafitti. 1982. Primi reperti di zecche (Acarina, Ixodidae) in grotte della Sardegna. Quaderni Museo di Speleologia L’Aquila 8: 33-48.
BTD1141	Ixodes vespertilionis	free	Grotta sa Ucca e su Peltuso, Cossoine	cave	IT	40.4319	8.7277	1	1979-06-17	1				1	1	Manilla, G., G. Grafitti. 1982. Primi reperti di zecche (Acarina, Ixodidae) in grotte della Sardegna. Quaderni Museo di Speleologia L’Aquila 8: 33-48.
BTD1142	Ixodes vespertilionis	free	Grotta Badde, Pozzomaggiore	cave	IT	40.4004	8.65435	1	1984-02-05	3	1			4	1	Manilla, G., G. Grafitti. 1982. Primi reperti di zecche (Acarina, Ixodidae) in grotte della Sardegna. Quaderni Museo di Speleologia L’Aquila 8: 33-48.
BTD1143	Ixodes vespertilionis	Rhinolophus hipposideros	Vicenza	building	ITA	45.5462	11.5415	1	2022-03-16		1			1	1	Marcello Consolo, pers comm
BTD1144	Ixodes vespertilionis	free	Peștera Cloșani	cave	RO	45.071	22.8002	0	unknown				8	8	1	Marcu, O. 1957. Ixodiae cavernicole din R.P.R. Studii şi Cercetări de Biologie 8(1-2): 209-211.
BTD1145	Ixodes vespertilionis	free	Peștera cu Război	cave	RO	45.1921	23.7537	0	unknown	12	2			14	1	Marcu, O. 1957. Ixodiae cavernicole din R.P.R. Studii şi Cercetări de Biologie 8(1-2): 209-211.
BTD1146	Ixodes vespertilionis	free	Peștera Muierilor	cave	RO	45.1921	23.7537	0	unknown	8				8	1	Marcu, O. 1957. Ixodiae cavernicole din R.P.R. Studii şi Cercetări de Biologie 8(1-2): 209-211.
BTD1147	Ixodes vespertilionis	free	Peștera Polovragi	cave	RO	45.2002	23.7835	0	unknown	5				5	1	Marcu, O. 1957. Ixodiae cavernicole din R.P.R. Studii şi Cercetări de Biologie 8(1-2): 209-211.
BTD1148	Ixodes vespertilionis	free	(no site listed, just coordinates)		IE	52.4845	-6.3146	0	unknown					1	1	Martyn K.P., 1988. Provisional atlas of the ticks (Ixodoidea) of the british isles. BIOLOGICAL RECORDS CENTRE Institute of Terrestrial Ecology, Monks Wood Experimental Station Huntingdon
BTD1149	Ixodes vespertilionis	unknown	(no site listed, just coordinates)		IE	52.6497	-9.3832	0	unknown					1	1	Martyn K.P., 1988. Provisional atlas of the ticks (Ixodoidea) of the british isles. BIOLOGICAL RECORDS CENTRE Institute of Terrestrial Ecology, Monks Wood Experimental Station Huntingdon
BTD1150	Ixodes vespertilionis	unknown	(no site listed, just coordinates)		SK	48.3667	17.311	1	unknown					1	1	Matej Kautman
BTD1151	Ixodes vespertilionis	unknown	(no site listed, just coordinates)		SK	48.4556	18.7967	2	unknown					1	1	Matej Kautman
BTD1152	Ixodes ariadnae	Myotis bechsteinii	(no site listed, just coordinates)	cave	BE	50.1252	5.18729	0	unknown					1	1	McKee, CD., AI. Krawczyk, AD. Sándor, G. Földvári, D. Dekeukeleire, AJ. Haarsma, MY. Kosoy, CT. Webb, H. Sprong (accepted) Host phylogeny, geographic overlap, and roost sharing shape parasite communities in European bats. Frontiers in Ecology and Evolution
BTD1153	Ixodes ariadnae	Myotis bechsteinii	(no site listed, just coordinates)	cave	BE	50.1551	5.22805	0	unknown					1	1	McKee, CD., AI. Krawczyk, AD. Sándor, G. Földvári, D. Dekeukeleire, AJ. Haarsma, MY. Kosoy, CT. Webb, H. Sprong (accepted) Host phylogeny, geographic overlap, and roost sharing shape parasite communities in European bats. Frontiers in Ecology and Evolution
BTD1154	Ixodes ariadnae	Pipistrellus pygmaeus	(no site listed, just coordinates)	cave	BE	51.0859	2.94081	0	unknown					1	1	McKee, CD., AI. Krawczyk, AD. Sándor, G. Földvári, D. Dekeukeleire, AJ. Haarsma, MY. Kosoy, CT. Webb, H. Sprong (accepted) Host phylogeny, geographic overlap, and roost sharing shape parasite communities in European bats. Frontiers in Ecology and Evolution
BTD1155	Ixodes ariadnae	Plecotus auritus	(no site listed, just coordinates)	cave	BE	50.1596	5.22217	0	unknown					1	1	McKee, CD., AI. Krawczyk, AD. Sándor, G. Földvári, D. Dekeukeleire, AJ. Haarsma, MY. Kosoy, CT. Webb, H. Sprong (accepted) Host phylogeny, geographic overlap, and roost sharing shape parasite communities in European bats. Frontiers in Ecology and Evolution
BTD1156	Ixodes vespertilionis	Myotis bechsteinii	(no site listed, just coordinates)		BE	50.1551	5.22805	0	unknown					1	1	McKee, CD., AI. Krawczyk, AD. Sándor, G. Földvári, D. Dekeukeleire, AJ. Haarsma, MY. Kosoy, CT. Webb, H. Sprong (accepted) Host phylogeny, geographic overlap, and roost sharing shape parasite communities in European bats. Frontiers in Ecology and Evolution
BTD1157	Ixodes vespertilionis	Myotis myotis	(no site listed, just coordinates)		PL	50.6489	21.92	0	unknown					1	1	Michalik J, Stanczak J., Postawa T., Piksa K., Liberska J., Dabert M., Szubert-Kruszynska A. 2015. Bartonella spp. in Ixodes vespertilionis ticks (Acari: Ixodidae) feeding on bats in Poland. Abstract Book, P38, p.55; 14th International Conference on Ly
BTD1158	Ixodes vespertilionis	Myotis myotis	(no site listed, just coordinates)		PL	50.7311	19.2792	0	unknown					1	1	Michalik J, Stanczak J., Postawa T., Piksa K., Liberska J., Dabert M., Szubert-Kruszynska A. 2015. Bartonella spp. in Ixodes vespertilionis ticks (Acari: Ixodidae) feeding on bats in Poland. Abstract Book, P38, p.55; 14th International Conference on Ly
BTD1159	Ixodes vespertilionis	Myotis myotis	(no site listed, just coordinates)		PL	50.7683	19.2703	0	unknown					1	1	Michalik J, Stanczak J., Postawa T., Piksa K., Liberska J., Dabert M., Szubert-Kruszynska A. 2015. Bartonella spp. in Ixodes vespertilionis ticks (Acari: Ixodidae) feeding on bats in Poland. Abstract Book, P38, p.55; 14th International Conference on Ly
BTD1160	Ixodes ariadnae	Myotis alcathoe	Peștera Mare de la Merești	cave	RO	46.2193	25.5454	0	2009-08-22				1	1	1	Mihalca, A. D., Dumitrache, M. O., Magdaş, C., Gherman, C. M., Domşa, C., Mircean, V., ... & Sándor, A. D. (2012). Synopsis of the hard ticks (Acari: Ixodidae) of Romania with update on host associations and geographical distribution. Experimental and Applied Acarology, 58, 183-206.
BTD1161	Ixodes vespertilionis	Myotis alcathoe	Peștera Mare de la Merești	cave	RO	46.2193	25.5454	0	2009-08-22				1	1	1	Mihalca, A. D., Dumitrache, M. O., Magdaş, C., Gherman, C. M., Domşa, C., Mircean, V., ... & Sándor, A. D. (2012). Synopsis of the hard ticks (Acari: Ixodidae) of Romania with update on host associations and geographical distribution. Experimental and Applied Acarology, 58, 183-206.
BTD1162	Ixodes vespertilionis	Rhinolophus euryale	Pestera Gălășeni	cave	RO	46.9747	22.395	0	2009-08-23	0	0	1	0	1	1	Mihalca, A. D., Dumitrache, M. O., Magdaş, C., Gherman, C. M., Domşa, C., Mircean, V., ... & Sándor, A. D. (2012). Synopsis of the hard ticks (Acari: Ixodidae) of Romania with update on host associations and geographical distribution. Experimental and Applied Acarology, 58, 183-206.
BTD1163	Ixodes vespertilionis	Rhinolophus ferrumequinum	Gura Dobrogei, Pestera Liliecilor	cave	RO	44.4669	28.4808	0	2011-01-20	0	0	1	1	2	1	Mihalca, A. D., Dumitrache, M. O., Magdaş, C., Gherman, C. M., Domşa, C., Mircean, V., ... & Sándor, A. D. (2012). Synopsis of the hard ticks (Acari: Ixodidae) of Romania with update on host associations and geographical distribution. Experimental and Applied Acarology, 58, 183-206.
BTD1164	Ixodes vespertilionis	Rhinolophus ferrumequinum	Cheia	cave	RO	44.5009	28.4245	0	2011-04-15	0	0	2	12	14	1	Mihalca, A. D., Dumitrache, M. O., Magdaş, C., Gherman, C. M., Domşa, C., Mircean, V., ... & Sándor, A. D. (2012). Synopsis of the hard ticks (Acari: Ixodidae) of Romania with update on host associations and geographical distribution. Experimental and Applied Acarology, 58, 183-206.
BTD1165	Ixodes simplex	Miniopterus schreibersii	(no site listed, just coordinates)	Cave	SPA	40.051	-1.00741		unknown						21	Moraga-Fernández, A., Sánchez-Sánchez, M., Muñoz-Hernández, C., Pardavila, X., Sereno-Cadierno, J., Queirós, J., ... & de Mera, I. G. F. (2024). Beware with the backpack! New hosts and pathogens identified for Ixodes simplex ticks collected from bats in the Iberian Peninsula. Research in Veterinary Science, 175: 105316.
BTD1166	Ixodes vespertilionis	Pipistrellus pipistrellus	Richelieu	build	FR	47.0085	0.324341	1	unknown					1	1	Morel, P. C. (1964). Les tiques d’Afrique et du Bassin méditerranéen (Ixodoidea). Distribution, Biologie, Ecolagie, Rôle pathogéne. - Inst. Elevage Med. Vét. Pays Trop., Maisons-Alfort, pp. 1-1342.
BTD1167	Ixodes vespertilionis	free	Peștera Comarnic	cave	RO	45.18	21.9455	0	1961-07-01	1				1	1	Negrea & Negrea 1983
BTD1168	Ixodes simplex	Miniopterus schreibersii	Gaura cu Muscă	cave	RO	44.6777	22.2953	0	1962-06-10					1	1	Negrea, A., Botoșăneanu, L., Negrea, Ș. (1967) Documents pour servir a la connaissance de la faune de mamifere des grottes du Banat (Roumanie). International Journal of Speleology 2: 341-353.
BTD1169	Ixodes vespertilionis	Myotis myotis	Gaura cu Muscă	cave	RO	44.6777	22.2953	0	1962-06-10					1	1	Negrea, A., Botoșăneanu, L., Negrea, Ș. (1967) Documents pour servir a la connaissance de la faune de mamifere des grottes du Banat (Roumanie). International Journal of Speleology 2: 341-353.
BTD1170	Ixodes vespertilionis	Rhinolophus ferrumequinum	Gaura cu Muscă	cave	RO	44.6777	22.2953	0	1962-06-10					1	1	Negrea, A., Botoșăneanu, L., Negrea, Ș. (1967) Documents pour servir a la connaissance de la faune de mamifere des grottes du Banat (Roumanie). International Journal of Speleology 2: 341-353.
BTD1171	Ixodes vespertilionis	Rhinolophus ferrumequinum	Peștera cu apă din Cheile Gârliștei	cave	RO	45.1649	21.8534	0	1963-10-09		1			1	1	Negrea, A., Botoșăneanu, L., Negrea, Ș. (1967) Documents pour servir a la connaissance de la faune de mamifere des grottes du Banat (Roumanie). International Journal of Speleology 2: 341-353.
BTD1172	Ixodes vespertilionis	Rhinolophus ferrumequinum	Gaura cu Muscă	cave	RO	44.6777	22.2953	0	unknown		1	1		2	1	Negrea, A., Botoșăneanu, L., Negrea, Ș. (1967) Documents pour servir a la connaissance de la faune de mamifere des grottes du Banat (Roumanie). International Journal of Speleology 2: 341-353.
BTD1173	Ixodes vespertilionis	free	Peștera Zamonița, Muntii Almăjului	cave	RO	44.8397	22.3435	0	1962-06-17	1				1	1	Negrea, A., Negrea, Ș. 1971. Sur la synusie du guano des grottes du Banat (Roumanie). Travaux de Institute Speologiques “Emile Racovitza” 10: 81-122.
BTD1174	Ixodes vespertilionis	free	Peștera Gaura Ungurului, Valea Cernei	cave	RO	44.8883	22.4184	0	1962-06-28	1				1	1	Negrea, A., Negrea, Ș. 1971. Sur la synusie du guano des grottes du Banat (Roumanie). Travaux de Institute Speologiques “Emile Racovitza” 10: 81-122.
BTD1175	Ixodes vespertilionis	free	Peștera Buhui	cave	RO	45.0868	21.8862	0	1961-09-28					1	1	Negrea, S., & Negrea, A. (1972). Recherches sur l'association parietale des grottes du Banat (Roumaine). Acta Zoologica Cracoviensia 17: 45-96.
BTD1176	Ixodes vespertilionis	free	Peștera Comarnic	cave	RO	45.18	21.9455	0	1961-10-02					1	1	Negrea, S., & Negrea, A. (1972). Recherches sur l'association parietale des grottes du Banat (Roumaine). Acta Zoologica Cracoviensia 17: 45-96.
BTD1177	Ixodes vespertilionis	free	Peștera Gaura Pârșului de la Capu Baciului	cave	RO	45.2438	21.9502	0	1961-11-13					1	1	Negrea, S., & Negrea, A. (1972). Recherches sur l'association parietale des grottes du Banat (Roumaine). Acta Zoologica Cracoviensia 17: 45-96.
BTD1178	Ixodes vespertilionis	Rhinolophus blasii	Peștera din Valea Ceuca	cave	RO	44.7043	21.7293	0	1962-06-09					1	1	Negrea, S., & Negrea, A. (1972). Recherches sur l'association parietale des grottes du Banat (Roumaine). Acta Zoologica Cracoviensia 17: 45-96.
BTD1179	Ixodes vespertilionis	free	Peștera de după Cârșă	cave	RO	45.2019	21.8752	0	1963-10-06					1	1	Negrea, S., & Negrea, A. (1972). Recherches sur l'association parietale des grottes du Banat (Roumaine). Acta Zoologica Cracoviensia 17: 45-96.
BTD1180	Ixodes vespertilionis	free	Peștera cu apă din Cheile Gârliștei	cave	RO	45.1649	21.8534	0	1963-10-09					1	1	Negrea, S., & Negrea, A. (1972). Recherches sur l'association parietale des grottes du Banat (Roumaine). Acta Zoologica Cracoviensia 17: 45-96.
BTD1181	Ixodes vespertilionis	unknown	(no site listed, just coordinates)		DE	52.158	13.487		unknown					1	1	Negrobov, V. P., and V. S. Borodin, 1964. Einige seltene Zeckenfunde im mittleren Teil der DDR. Angew. Parasitol., 5, 107-111.
BTD1182	Ixodes vespertilionis	free	Drachenhöhle	cave	AUS	47.3261	15.3795	1	1969-1973	1				1	1	Neuherz, H. (1975). Die Landfauna der Lurgrotte (Teil I). Sitz.-ber. Österr. Akad. Wiss., math.-naturw. Kl., Abt, 1(183), 159-285.
BTD1183	Ixodes vespertilionis	free	Lurgrotte		AUS	47.2258	15.3809	1	1969-1973	1				1	1	Neuherz, H. (1975). Die Landfauna der Lurgrotte (Teil I). Sitz.-ber. Österr. Akad. Wiss., math.-naturw. Kl., Abt, 1(183), 159-285.
BTD1184	Ixodes vespertilionis	free	Lurgrotte	cave	AUS	47.2258	15.3809	0	1969-1973	1				1	1	Neuherz, H. (1975). Die Landfauna der Lurgrotte (Teil I). Sitz.-ber. Österr. Akad. Wiss., math.-naturw. Kl., Abt, 1(183), 159-285.
BTD1185	Ixodes vespertilionis	Plecotus auritus	Lurgrotte	cave	AUS	47.2258	15.3809	0	1969-1973					1	1	Neuherz, H. (1975). Die Landfauna der Lurgrotte (Teil I). Sitz.-ber. Österr. Akad. Wiss., math.-naturw. Kl., Abt, 1(183), 159-285.
BTD1186	Ixodes vespertilionis	Rhinolophus ferrumequinum	Lurgrotte	cave	AUS	47.2258	15.3809	0	1969-1973					1	1	Neuherz, H. (1975). Die Landfauna der Lurgrotte (Teil I). Sitz.-ber. Österr. Akad. Wiss., math.-naturw. Kl., Abt, 1(183), 159-285.
BTD1187	Ixodes vespertilionis	Rhinolophus hipposideros	Lurgrotte	cave	AUS	47.2258	15.3809	0	1969-1973					1	1	Neuherz, H. (1975). Die Landfauna der Lurgrotte (Teil I). Sitz.-ber. Österr. Akad. Wiss., math.-naturw. Kl., Abt, 1(183), 159-285.
BTD1188	Ixodes vespertilionis	free	Griffener Tropfsteinhöhle	cave	AUS	46.7042	14.7308	1	unknown	1				1	1	Neuherz, H. (1975). Die Landfauna der Lurgrotte (Teil I). Sitz.-ber. Österr. Akad. Wiss., math.-naturw. Kl., Abt, 1(183), 159-285.
BTD1189	Ixodes vespertilionis	free	Güntherhöhle bei Hundsheim	cave	AUS	48.1211	16.9359	1	unknown	1				1	1	Neuherz, H. (1975). Die Landfauna der Lurgrotte (Teil I). Sitz.-ber. Österr. Akad. Wiss., math.-naturw. Kl., Abt, 1(183), 159-285.
BTD1190	Ixodes vespertilionis	free	Katerloch	cave	AUS	47.2526	15.5499	0	unknown	1				1	1	Neuherz, H. (1975). Die Landfauna der Lurgrotte (Teil I). Sitz.-ber. Österr. Akad. Wiss., math.-naturw. Kl., Abt, 1(183), 159-285.
BTD1191	Ixodes vespertilionis	free	Koppenbrüllerhöhle	cave	AUS	47.5694	13.7247	1	unknown	1				1	1	Neuherz, H. (1975). Die Landfauna der Lurgrotte (Teil I). Sitz.-ber. Österr. Akad. Wiss., math.-naturw. Kl., Abt, 1(183), 159-285.
BTD1192	Ixodes vespertilionis	free	Kurathöhle	cave	AUS	46.611	14.4664	1	unknown	1				1	1	Neuherz, H. (1975). Die Landfauna der Lurgrotte (Teil I). Sitz.-ber. Österr. Akad. Wiss., math.-naturw. Kl., Abt, 1(183), 159-285.
BTD1193	Ixodes vespertilionis	free	Rosenmüllerhöhle bei Müggendorf	cave	AUS	49.8079	11.2595	0	unknown	1				1	1	Neuherz, H. (1975). Die Landfauna der Lurgrotte (Teil I). Sitz.-ber. Österr. Akad. Wiss., math.-naturw. Kl., Abt, 1(183), 159-285.
BTD1194	Ixodes vespertilionis	free	Türkenloch bei Klein-Zell	cave	AUS	47.9799	15.7354	1	unknown	1				1	1	Neuherz, H. (1975). Die Landfauna der Lurgrotte (Teil I). Sitz.-ber. Österr. Akad. Wiss., math.-naturw. Kl., Abt, 1(183), 159-285.
BTD1195	Ixodes vespertilionis	free	Cueva de los Moros, Fanlo, Boltana, Huesca	cave	ESP	42.6094	0.01874	1	1905-07-19	1				1	1	Neumann, L.G. 1916. Biospeologica XXXVII. Ixodidei (Acariens). Première Série. Archives de Zoologie Expérimentale Et Générale 55: 515-527.
BTD1196	Ixodes vespertilionis	free	Grotte D'Ilhet, D'Ilhet	cave	FR	42.9631	0.382535	1	1905-08-04	1				1	1	Neumann, L.G. 1916. Biospeologica XXXVII. Ixodidei (Acariens). Première Série. Archives de Zoologie Expérimentale Et Générale 55: 515-527.
BTD1197	Ixodes vespertilionis	free	France	cave	FR	42.9627	0.383373		1905-08-04	1				1	1	Neumann, L.G. 1916. Biospeologica XXXVII. Ixodidei (Acariens). Première Série. Archives de Zoologie Expérimentale Et Générale 55: 515-527.
BTD1198	Ixodes vespertilionis	Rhinolophus ferrumequinum	Cefn Cave	cave	UK	53.2635	-3.42572	0	1905-12-02		2			2	1	Neumann, L.G. 1916. Biospeologica XXXVII. Ixodidei (Acariens). Première Série. Archives de Zoologie Expérimentale Et Générale 55: 515-527.
BTD1199	Ixodes vespertilionis	free	Cova Bastera, Villefranche-de-Conflent	cave	FR	42.5847	2.36959	0	1906-04-18	1				1	1	Neumann, L.G. 1916. Biospeologica XXXVII. Ixodidei (Acariens). Première Série. Archives de Zoologie Expérimentale Et Générale 55: 515-527.
BTD1200	Ixodes vespertilionis	free	France	cave	FR	42.5868	2.36652		1906-04-18	1				1	1	Neumann, L.G. 1916. Biospeologica XXXVII. Ixodidei (Acariens). Première Série. Archives de Zoologie Expérimentale Et Générale 55: 515-527.
BTD1201	Ixodes vespertilionis	free	Grotte de L'Espugne, Saleich	cave	FR	43.0249	0.968174	1	1906-08-13		1			1	1	Neumann, L.G. 1916. Biospeologica XXXVII. Ixodidei (Acariens). Première Série. Archives de Zoologie Expérimentale Et Générale 55: 515-527.
BTD1202	Ixodes vespertilionis	free	Grotte de Mont-de-Chac, Saleich	cave	FR	43.0384	0.970679	1	1906-08-13	2				2	1	Neumann, L.G. 1916. Biospeologica XXXVII. Ixodidei (Acariens). Première Série. Archives de Zoologie Expérimentale Et Générale 55: 515-527.
BTD1203	Ixodes vespertilionis	free	Rhar-el-Djemaa, Aïn-Amara	cave	ALG	36.4031	7.37633	1	1906-10-24	1				1	1	Neumann, L.G. 1916. Biospeologica XXXVII. Ixodidei (Acariens). Première Série. Archives de Zoologie Expérimentale Et Générale 55: 515-527.
BTD1204	Ixodes vespertilionis	free	Grotte de Tourtouse, Tourtouse	cave	FR	43.0939	1.12507	1	1907-08-09	1				1	1	Neumann, L.G. 1916. Biospeologica XXXVII. Ixodidei (Acariens). Première Série. Archives de Zoologie Expérimentale Et Générale 55: 515-527.
BTD1205	Ixodes vespertilionis	free	Grotte des Fées, Arcy-sur-Cure	cave	FR	46.4118	3.63858	1	1907-09-16	1				1	1	Neumann, L.G. 1916. Biospeologica XXXVII. Ixodidei (Acariens). Première Série. Archives de Zoologie Expérimentale Et Générale 55: 515-527.
BTD1206	Ixodes vespertilionis	free	France	cave	FR	47.5856	3.77219		1907-09-16	1				1	1	Neumann, L.G. 1916. Biospeologica XXXVII. Ixodidei (Acariens). Première Série. Archives de Zoologie Expérimentale Et Générale 55: 515-527.
BTD1207	Ixodes vespertilionis	free	Grotte de Pène-Blanque, Arbas, Aspet	cave	FR	42.9965	0.909127	1	1908-07-27	1				1	1	Neumann, L.G. 1916. Biospeologica XXXVII. Ixodidei (Acariens). Première Série. Archives de Zoologie Expérimentale Et Générale 55: 515-527.
BTD1208	Ixodes vespertilionis	free	Cueva de Hornos de la Pena, San Felice de Buelna, Torrelavega	cave	ESP	43.2606	-4.03182	0	1909-04-20	1	1			2	1	Neumann, L.G. 1916. Biospeologica XXXVII. Ixodidei (Acariens). Première Série. Archives de Zoologie Expérimentale Et Générale 55: 515-527.
BTD1209	Ixodes vespertilionis	free	Ruisseau souterrain d'Aulot, Saint-Girons	cave	FR	42.9829	1.1461	1	1909-09-14	1				1	1	Neumann, L.G. 1916. Biospeologica XXXVII. Ixodidei (Acariens). Première Série. Archives de Zoologie Expérimentale Et Générale 55: 515-527.
BTD1210	Ixodes vespertilionis	free	Tuto de Illou, Balaguères, canton de Castillon	cave	FR	42.9713	1.01554	1	1909-09-22		1			1	1	Neumann, L.G. 1916. Biospeologica XXXVII. Ixodidei (Acariens). Première Série. Archives de Zoologie Expérimentale Et Générale 55: 515-527.
BTD1211	Ixodes vespertilionis	free	Grotte de Gerde, Bagneres de Bigorre	cave	FR	43.0554	0.167556	1	1910-07-15		1			1	1	Neumann, L.G. 1916. Biospeologica XXXVII. Ixodidei (Acariens). Première Série. Archives de Zoologie Expérimentale Et Générale 55: 515-527.
BTD1212	Ixodes vespertilionis	free	France	cave	FR	43.0646	0.131873		1910-07-15		1			1	1	Neumann, L.G. 1916. Biospeologica XXXVII. Ixodidei (Acariens). Première Série. Archives de Zoologie Expérimentale Et Générale 55: 515-527.
BTD1213	Ixodes vespertilionis	free	France	cave	FR	43.0167	0.478616		1910-09-19	1				1	1	Neumann, L.G. 1916. Biospeologica XXXVII. Ixodidei (Acariens). Première Série. Archives de Zoologie Expérimentale Et Générale 55: 515-527.
BTD1214	Ixodes vespertilionis	Rhinolophus ferrumequinum	Grotte de Mollans, Mollans	cave	FR	44.2373	5.19168	1	1911-04-05			4	2	6	1	Neumann, L.G. 1916. Biospeologica XXXVII. Ixodidei (Acariens). Première Série. Archives de Zoologie Expérimentale Et Générale 55: 515-527.
BTD1215	Ixodes vespertilionis	Rhinolophus ferrumequinum	Le Perthus del Drac, Lucéram	cave	FR	43.8838	7.36089	1	1911-04-11			1		1	1	Neumann, L.G. 1916. Biospeologica XXXVII. Ixodidei (Acariens). Première Série. Archives de Zoologie Expérimentale Et Générale 55: 515-527.
BTD1216	Ixodes vespertilionis	free	Forau de la Drolica. Sarsa de Surta, Huesca	cave	ESP	42.3158	0.013308	1	1911-06-26	1				1	1	Neumann, L.G. 1916. Biospeologica XXXVII. Ixodidei (Acariens). Première Série. Archives de Zoologie Expérimentale Et Générale 55: 515-527.
BTD1217	Ixodes vespertilionis	free	Grotte de Seynes, Seynes	cave	FR	44.1198	4.28002	0	1911-08-15	2				2	1	Neumann, L.G. 1916. Biospeologica XXXVII. Ixodidei (Acariens). Première Série. Archives de Zoologie Expérimentale Et Générale 55: 515-527.
BTD1218	Ixodes vespertilionis	free	Cueva de San Miguel, Gibraltar	cave	ESP	36.1259	-5.34551	0	1912-04-06	1				1	1	Neumann, L.G. 1916. Biospeologica XXXVII. Ixodidei (Acariens). Première Série. Archives de Zoologie Expérimentale Et Générale 55: 515-527.
BTD1219	Ixodes vespertilionis	free	Cueva del Cerro de la Pileta, Benaojân, Ronda, Malaga	cave	ESP	36.6913	-5.26988	0	1912-04-15			1		1	1	Neumann, L.G. 1916. Biospeologica XXXVII. Ixodidei (Acariens). Première Série. Archives de Zoologie Expérimentale Et Générale 55: 515-527.
BTD1220	Ixodes vespertilionis	free	Grotte du Pré-Martin	cave	FR	45.0609	5.34415	1	1912-05-14	1				1	1	Neumann, L.G. 1916. Biospeologica XXXVII. Ixodidei (Acariens). Première Série. Archives de Zoologie Expérimentale Et Générale 55: 515-527.
BTD1221	Ixodes vespertilionis	free	Grotte de Peyroche, d'Auriolles, canton de Joyeuse	cave	FR	44.742	0.050047	1	1912-05-29	1				1	1	Neumann, L.G. 1916. Biospeologica XXXVII. Ixodidei (Acariens). Première Série. Archives de Zoologie Expérimentale Et Générale 55: 515-527.
BTD1222	Ixodes vespertilionis	free	Cueva de San Cristobal, San Leonardo, partido de Burgo de Osma	cave	ESP	46.1185	13.5315	1	1912-06-19	4				4	1	Neumann, L.G. 1916. Biospeologica XXXVII. Ixodidei (Acariens). Première Série. Archives de Zoologie Expérimentale Et Générale 55: 515-527.
BTD1223	Ixodes vespertilionis	free	Grotte du Mas-d'Azil, Mas-d'Azil	cave	FR	43.0687	1.35478	0	1912-09-12	1				1	1	Neumann, L.G. 1916. Biospeologica XXXVII. Ixodidei (Acariens). Première Série. Archives de Zoologie Expérimentale Et Générale 55: 515-527.
BTD1224	Ixodes vespertilionis	free	Grotte de l'Echartou, Cazavet	cave	FR	43.0278	1.01933	1	1912-09-13	1				1	1	Neumann, L.G. 1916. Biospeologica XXXVII. Ixodidei (Acariens). Première Série. Archives de Zoologie Expérimentale Et Générale 55: 515-527.
BTD1225	Ixodes vespertilionis	Rhinolophus hipposideros	Grotte de Mont-de-Chac, Saleich	cave	FR	43.0384	0.970679	1	1912-09-15			3		3	1	Neumann, L.G. 1916. Biospeologica XXXVII. Ixodidei (Acariens). Première Série. Archives de Zoologie Expérimentale Et Générale 55: 515-527.
BTD1226	Ixodes vespertilionis	Rhinolophus hipposideros	France	cave	FR	43.0249	0.968174	1	1912-09-15				3	3	1	Neumann, L.G. 1916. Biospeologica XXXVII. Ixodidei (Acariens). Première Série. Archives de Zoologie Expérimentale Et Générale 55: 515-527.
BTD1227	Ixodes vespertilionis	free	Grotte Bas-Nistos, Haut-et-Bas-Nistos	cave	FR	43.0167	0.478588	1	1912-09-19	1				1	1	Neumann, L.G. 1916. Biospeologica XXXVII. Ixodidei (Acariens). Première Série. Archives de Zoologie Expérimentale Et Générale 55: 515-527.
BTD1228	Ixodes vespertilionis	Rhinolophus ferrumequinum	Grotte du Saut, Fourtou	cave	FR	44.8009	1.67185	1	1912-10-20				1	1	1	Neumann, L.G. 1916. Biospeologica XXXVII. Ixodidei (Acariens). Première Série. Archives de Zoologie Expérimentale Et Générale 55: 515-527.
BTD1229	Ixodes vespertilionis	free	Grotte de Plan-de-Baix, Plan-de-Baix	cave	FR	44.8112	5.16496	1	1912-10-21		1			1	1	Neumann, L.G. 1916. Biospeologica XXXVII. Ixodidei (Acariens). Première Série. Archives de Zoologie Expérimentale Et Générale 55: 515-527.
BTD1230	Ixodes vespertilionis	Rhinolophus hipposideros	Cazoul-de-Armand, Penne du Tarn	cave	FR	44.0759	1.73252	0	1912-12-30				1	1	1	Neumann, L.G. 1916. Biospeologica XXXVII. Ixodidei (Acariens). Première Série. Archives de Zoologie Expérimentale Et Générale 55: 515-527.
BTD1231	Ixodes vespertilionis	Myotis myotis	Grotte de Cabou, Penne du Tern	cave	FR	44.0759	1.73252	1	1912-12-30			1		1	1	Neumann, L.G. 1916. Biospeologica XXXVII. Ixodidei (Acariens). Première Série. Archives de Zoologie Expérimentale Et Générale 55: 515-527.
BTD1232	Ixodes vespertilionis	Myotis myotis	France	cave	FR	44.0759	1.73252	1	1912-12-30				1	1	1	Neumann, L.G. 1916. Biospeologica XXXVII. Ixodidei (Acariens). Première Série. Archives de Zoologie Expérimentale Et Générale 55: 515-527.
BTD1233	Ixodes vespertilionis	Rhinolophus ferrumequinum	France	cave	FR	44.0759	1.73252	1	1912-12-30				1	1	1	Neumann, L.G. 1916. Biospeologica XXXVII. Ixodidei (Acariens). Première Série. Archives de Zoologie Expérimentale Et Générale 55: 515-527.
BTD1234	Ixodes vespertilionis	Rhinolophus hipposideros	France	cave	FR	44.0759	1.73252	1	1912-12-30				1	1	1	Neumann, L.G. 1916. Biospeologica XXXVII. Ixodidei (Acariens). Première Série. Archives de Zoologie Expérimentale Et Générale 55: 515-527.
BTD1235	Ixodes vespertilionis	Rhinolophus ferrumequinum	Grotte de la Madeleine, Penne du Tern	cave	FR	44.34	4.4835	0	1913-01-01				1	1	1	Neumann, L.G. 1916. Biospeologica XXXVII. Ixodidei (Acariens). Première Série. Archives de Zoologie Expérimentale Et Générale 55: 515-527.
BTD1236	Ixodes vespertilionis	Rhinolophus ferrumequinum	Grotte du Chalat, Marcilhac	cave	FR	44.5539	1.7711	1	1913-01-07			1		1	1	Neumann, L.G. 1916. Biospeologica XXXVII. Ixodidei (Acariens). Première Série. Archives de Zoologie Expérimentale Et Générale 55: 515-527.
BTD1237	Ixodes vespertilionis	Rhinolophus ferrumequinum	France	cave	FR	44.5536	1.75711	1	1913-01-07			1		1	1	Neumann, L.G. 1916. Biospeologica XXXVII. Ixodidei (Acariens). Première Série. Archives de Zoologie Expérimentale Et Générale 55: 515-527.
BTD1238	Ixodes vespertilionis	free	Grotte du Tuc d'Audoubert, Montesquieu-Avantès	cave	FR	43.032	1.21154	0	1913-07-20	2				2	1	Neumann, L.G. 1916. Biospeologica XXXVII. Ixodidei (Acariens). Première Série. Archives de Zoologie Expérimentale Et Générale 55: 515-527.
BTD1239	Ixodes vespertilionis	free	Grotte de Rebenacq, Arudy	cave	FR	43.0837	-0.449025	0	1913-08-08	1				1	1	Neumann, L.G. 1916. Biospeologica XXXVII. Ixodidei (Acariens). Première Série. Archives de Zoologie Expérimentale Et Générale 55: 515-527.
BTD1240	Ixodes vespertilionis	free	France	cave	FR	43.0728	-0.340473		1913-08-08	1				1	1	Neumann, L.G. 1916. Biospeologica XXXVII. Ixodidei (Acariens). Première Série. Archives de Zoologie Expérimentale Et Générale 55: 515-527.
BTD1241	Ixodes vespertilionis	free	Compagnaga Lecia, Camou-Cihigue	cave	FR	43.1162	-0.90655	1	1913-08-10	1				1	1	Neumann, L.G. 1916. Biospeologica XXXVII. Ixodidei (Acariens). Première Série. Archives de Zoologie Expérimentale Et Générale 55: 515-527.
BTD1242	Ixodes vespertilionis	free	France	cave	FR	43.1166	-0.908197		1913-08-10	1				1	1	Neumann, L.G. 1916. Biospeologica XXXVII. Ixodidei (Acariens). Première Série. Archives de Zoologie Expérimentale Et Générale 55: 515-527.
BTD1243	Ixodes vespertilionis	free	Grotte du Iriberry, Bustince-Iriberry	cave	FR	43.178	-1.18695	1	1913-08-11	1				1	1	Neumann, L.G. 1916. Biospeologica XXXVII. Ixodidei (Acariens). Première Série. Archives de Zoologie Expérimentale Et Générale 55: 515-527.
BTD1244	Ixodes vespertilionis	Rhinolophus ferrumequinum	Grotte du Pont-la-Damê, Aspres-sur-Biiech	cave	FR	44.5222	5.74939	1	1914-03-28		3			3	1	Neumann, L.G. 1916. Biospeologica XXXVII. Ixodidei (Acariens). Première Série. Archives de Zoologie Expérimentale Et Générale 55: 515-527.
BTD1245	Ixodes vespertilionis	free	France	cave	FR	43.1831	-1.18811		1918-08-11	1				1	1	Neumann, L.G. 1916. Biospeologica XXXVII. Ixodidei (Acariens). Première Série. Archives de Zoologie Expérimentale Et Générale 55: 515-527.
BTD1246	Ixodes vespertilionis	Myotis myotis	Grotte de la Londe, Rouen	cave	FR	43.135	6.24875	0	15/02/1883			1	1	2	1	Neumann, L.G. 1916. Biospeologica XXXVII. Ixodidei (Acariens). Première Série. Archives de Zoologie Expérimentale Et Générale 55: 515-527.
BTD1247	Ixodes vespertilionis	Rhinolophus hipposideros	Cuvette de Dieppedalle (Martin Juanito)	cave	FR	49.4147	1.00978	1	15/05/1883			1	1	2	1	Neumann, L.G. 1916. Biospeologica XXXVII. Ixodidei (Acariens). Première Série. Archives de Zoologie Expérimentale Et Générale 55: 515-527.
BTD1248	Ixodes vespertilionis	Plecotus auritus	Grottes de la Briqueterie	cave	FR	48.9864	3.18131	1	15/05/1883		1	1		2	1	Neumann, L.G. 1916. Biospeologica XXXVII. Ixodidei (Acariens). Première Série. Archives de Zoologie Expérimentale Et Générale 55: 515-527.
BTD1249	Ixodes vespertilionis	Rhinolophus ferrumequinum	Vincennes	cave	FR	48.8478	2.4395	1	15/10/1878		1			1	1	Neumann, L.G. 1916. Biospeologica XXXVII. Ixodidei (Acariens). Première Série. Archives de Zoologie Expérimentale Et Générale 55: 515-527.
BTD1250	Ixodes vespertilionis	free	Grotte des Beni Add, Ain Fezza	cave	ALG	34.8727	-1.24337	0	unknown	1				1	1	Neumann, L.G. 1916. Biospeologica XXXVII. Ixodidei (Acariens). Première Série. Archives de Zoologie Expérimentale Et Générale 55: 515-527.
BTD1251	Ixodes vespertilionis	free	Gurk	cave	AUS	46.8746	14.2881	1	unknown	1				1	1	Neumann, L.G. 1916. Biospeologica XXXVII. Ixodidei (Acariens). Première Série. Archives de Zoologie Expérimentale Et Générale 55: 515-527.
BTD1252	Ixodes vespertilionis	free	Nussdorf	cave	AUS	47.7429	12.1566	1	unknown					1	1	Neumann, L.G. 1916. Biospeologica XXXVII. Ixodidei (Acariens). Première Série. Archives de Zoologie Expérimentale Et Générale 55: 515-527.
BTD1253	Ixodes vespertilionis	free	(no site listed, just coordinates)		AUS	46.8672	14.2901	1	unknown	1				1	1	Neumann, L.G. 1916. Biospeologica XXXVII. Ixodidei (Acariens). Première Série. Archives de Zoologie Expérimentale Et Générale 55: 515-527.
BTD1254	Ixodes vespertilionis	free	(no site listed, just coordinates)		AUS	47.1088	14.3866	1	unknown	1				1	1	Neumann, L.G. 1916. Biospeologica XXXVII. Ixodidei (Acariens). Première Série. Archives de Zoologie Expérimentale Et Générale 55: 515-527.
BTD1255	Ixodes vespertilionis	free	(no site listed, just coordinates)		AUS	48.2674	16.334	1	unknown	1				1	1	Neumann, L.G. 1916. Biospeologica XXXVII. Ixodidei (Acariens). Première Série. Archives de Zoologie Expérimentale Et Générale 55: 515-527.
BTD1256	Ixodes vespertilionis	free	(no site listed, just coordinates)	cave	DE	49.8051	11.265		unknown	1	1			2	1	Neumann, L.G. 1916. Biospeologica XXXVII. Ixodidei (Acariens). Première Série. Archives de Zoologie Expérimentale Et Générale 55: 515-527.
BTD1257	Ixodes vespertilionis	free	Cueva de Alsasua	cave	ESP	42.8956	-2.17081	1	unknown	1				1	1	Neumann, L.G. 1916. Biospeologica XXXVII. Ixodidei (Acariens). Première Série. Archives de Zoologie Expérimentale Et Générale 55: 515-527.
BTD1258	Ixodes vespertilionis	free	Cueva de Orduna, Orduna	cave	ESP	43.0078	-3.04763	0	unknown	1				1	1	Neumann, L.G. 1916. Biospeologica XXXVII. Ixodidei (Acariens). Première Série. Archives de Zoologie Expérimentale Et Générale 55: 515-527.
BTD1259	Ixodes vespertilionis	Chiroptera sp.	Bitche	cave	FR	49.0504	7.42733	1	unknown			1	1	2	1	Neumann, L.G. 1916. Biospeologica XXXVII. Ixodidei (Acariens). Première Série. Archives de Zoologie Expérimentale Et Générale 55: 515-527.
BTD1260	Ixodes vespertilionis	free	Grotte d'Aspradols	cave	FR	48.8326	6.32315	1	unknown	2				2	1	Neumann, L.G. 1916. Biospeologica XXXVII. Ixodidei (Acariens). Première Série. Archives de Zoologie Expérimentale Et Générale 55: 515-527.
BTD1261	Ixodes vespertilionis	free	Grotte de Bize	cave	FR	43.3171	2.86933	1	unknown		1			1	1	Neumann, L.G. 1916. Biospeologica XXXVII. Ixodidei (Acariens). Première Série. Archives de Zoologie Expérimentale Et Générale 55: 515-527.
BTD1262	Ixodes vespertilionis	free	Grotte de l'Espezel, l'Espezel	cave	FR	42.8209	2.02065	1	unknown	1				1	1	Neumann, L.G. 1916. Biospeologica XXXVII. Ixodidei (Acariens). Première Série. Archives de Zoologie Expérimentale Et Générale 55: 515-527.
BTD1263	Ixodes vespertilionis	free	Grotte de Minerve, Cesseras	cave	FR	43.3535	2.74375	0	unknown		1			1	1	Neumann, L.G. 1916. Biospeologica XXXVII. Ixodidei (Acariens). Première Série. Archives de Zoologie Expérimentale Et Générale 55: 515-527.
BTD1264	Ixodes vespertilionis	Rhinolophus ferrumequinum	Grotte de Pouade, Banyuls	cave	FR	42.4411	3.07795	0	unknown			1		1	1	Neumann, L.G. 1916. Biospeologica XXXVII. Ixodidei (Acariens). Première Série. Archives de Zoologie Expérimentale Et Générale 55: 515-527.
BTD1265	Ixodes vespertilionis	free	Grotte de Puivert	cave	FR	42.9202	2.04635	1	unknown		1			1	1	Neumann, L.G. 1916. Biospeologica XXXVII. Ixodidei (Acariens). Première Série. Archives de Zoologie Expérimentale Et Générale 55: 515-527.
BTD1266	Ixodes vespertilionis	free	Grotte de Serres, Serres	cave	FR	44.4282	5.71452	1	unknown	1				1	1	Neumann, L.G. 1916. Biospeologica XXXVII. Ixodidei (Acariens). Première Série. Archives de Zoologie Expérimentale Et Générale 55: 515-527.
BTD1267	Ixodes vespertilionis	free	Grotte des Baux, Baux	cave	FR	43.747	4.79375	0	unknown	1				1	1	Neumann, L.G. 1916. Biospeologica XXXVII. Ixodidei (Acariens). Première Série. Archives de Zoologie Expérimentale Et Générale 55: 515-527.
BTD1268	Ixodes vespertilionis	free	France	cave	FR	43.5999	6.76107		unknown		1			1	1	Neumann, L.G. 1916. Biospeologica XXXVII. Ixodidei (Acariens). Première Série. Archives de Zoologie Expérimentale Et Générale 55: 515-527.
BTD1269	Ixodes vespertilionis	free	France	cave	FR	49.0507	7.42881		unknown		1			1	1	Neumann, L.G. 1916. Biospeologica XXXVII. Ixodidei (Acariens). Première Série. Archives de Zoologie Expérimentale Et Générale 55: 515-527.
BTD1270	Ixodes vespertilionis	free	Aggteleki barlang	cave	HU	48.4712	20.4954	0	unknown	9				9	1	Neumann, L.G. 1916. Biospeologica XXXVII. Ixodidei (Acariens). Première Série. Archives de Zoologie Expérimentale Et Générale 55: 515-527.
BTD1271	Ixodes vespertilionis	Rhinolophus euryale	Trieste	cave	IT	45.6496	13.7765	1	unknown			1	3	4	1	Neumann, L.G. 1916. Biospeologica XXXVII. Ixodidei (Acariens). Première Série. Archives de Zoologie Expérimentale Et Générale 55: 515-527.
BTD1272	Ixodes vespertilionis	Rhinolophus ferrumequinum	Trieste	cave	IT	45.6496	13.7765	1	unknown			1	3	4	1	Neumann, L.G. 1916. Biospeologica XXXVII. Ixodidei (Acariens). Première Série. Archives de Zoologie Expérimentale Et Générale 55: 515-527.
BTD1273	Ixodes vespertilionis	free	Adelsberg-Postojna	cave	SLO	45.775	14.2133	1	unknown	1				1	1	Neumann, L.G. 1916. Biospeologica XXXVII. Ixodidei (Acariens). Première Série. Archives de Zoologie Expérimentale Et Générale 55: 515-527.
BTD1274	Ixodes vespertilionis	free	Brezno na Skedenici, Mokrisberg	cave	SLO	45.9075	14.5227	0	unknown	1				1	1	Neumann, L.G. 1916. Biospeologica XXXVII. Ixodidei (Acariens). Première Série. Archives de Zoologie Expérimentale Et Générale 55: 515-527.
BTD1275	Ixodes vespertilionis	free	Cerna Jama	cave	SLO	45.7185	14.1975	1	unknown	1				1	1	Neumann, L.G. 1916. Biospeologica XXXVII. Ixodidei (Acariens). Première Série. Archives de Zoologie Expérimentale Et Générale 55: 515-527.
BTD1276	Ixodes vespertilionis	free	Jagd Loch (Goba Dol)/Slugova jama	cave	SLO	45.8412	15.0515	0	unknown	1				1	1	Neumann, L.G. 1916. Biospeologica XXXVII. Ixodidei (Acariens). Première Série. Archives de Zoologie Expérimentale Et Générale 55: 515-527.
BTD1277	Ixodes vespertilionis	free	Koschanski grisa, Kaal	cave	SLO	45.666	13.9907	0	unknown	1				1	1	Neumann, L.G. 1916. Biospeologica XXXVII. Ixodidei (Acariens). Première Série. Archives de Zoologie Expérimentale Et Générale 55: 515-527.
BTD1278	Ixodes vespertilionis	free	Ober Schischka, Laibach/Ljubljana	cave	SLO	46.0666	14.5098	1	unknown	1				1	1	Neumann, L.G. 1916. Biospeologica XXXVII. Ixodidei (Acariens). Première Série. Archives de Zoologie Expérimentale Et Générale 55: 515-527.
BTD1279	Ixodes vespertilionis	free	St Peter am Karst	cave	SLO	45.6795	14.2189	1	unknown	1				1	1	Neumann, L.G. 1916. Biospeologica XXXVII. Ixodidei (Acariens). Première Série. Archives de Zoologie Expérimentale Et Générale 55: 515-527.
BTD1280	Ixodes vespertilionis	free	Volcja Jama, Nanosberg	cave	SLO	45.871	14.9291	0	unknown	1				1	1	Neumann, L.G. 1916. Biospeologica XXXVII. Ixodidei (Acariens). Première Série. Archives de Zoologie Expérimentale Et Générale 55: 515-527.
BTD1281	Ixodes vespertilionis	free	(no site listed, just coordinates)	cave	SLO	46.0297	15.0217	1	unknown	1				1	1	Neumann, L.G. 1916. Biospeologica XXXVII. Ixodidei (Acariens). Première Série. Archives de Zoologie Expérimentale Et Générale 55: 515-527.
BTD1282	Ixodes vespertilionis	free	(no site listed, just coordinates)	cave	SLO	46.0345	14.798	1	unknown	1				1	1	Neumann, L.G. 1916. Biospeologica XXXVII. Ixodidei (Acariens). Première Série. Archives de Zoologie Expérimentale Et Générale 55: 515-527.
BTD1283	Ixodes vespertilionis	free	(no site listed, just coordinates)	cave	SLO	46.0622	14.4856	1	unknown	1				1	1	Neumann, L.G. 1916. Biospeologica XXXVII. Ixodidei (Acariens). Première Série. Archives de Zoologie Expérimentale Et Générale 55: 515-527.
BTD1284	Ixodes vespertilionis	free	(no site listed, just coordinates)	cave	UK	53.306	-3.48187	1	unknown					1	1	Neumann, L.G. 1916. Biospeologica XXXVII. Ixodidei (Acariens). Première Série. Archives de Zoologie Expérimentale Et Générale 55: 515-527.
BTD1285	Ixodes vespertilionis	Rhinolophus ferrumequinum	(no site listed, just coordinates)	cave	UK	53.4412	-2.89787	1	unknown		1	2		3	1	Neumann, L.G. 1916. Biospeologica XXXVII. Ixodidei (Acariens). Première Série. Archives de Zoologie Expérimentale Et Générale 55: 515-527.
BTD1286	Ixodes vespertilionis	Barbastella barbastellus	Côte d'Or	mine	FR	47.0752	4.85509	1	unknown					1	1	Neveu-Lemaire M., Joyeux C., Larrousse F., Isobe M. et Lavier G. (1924). Parasites de chauves-souris de la Cote-d’Or. C.R. Cong. Soc. Sav., p. 274
BTD1287	Ixodes vespertilionis	Rhinolophus ferrumequinum	Côte d'Or	mine	FR	47.0752	4.85509	1	unknown					1	1	Neveu-Lemaire M., Joyeux C., Larrousse F., Isobe M. et Lavier G. (1924). Parasites de chauves-souris de la Cote-d’Or. C.R. Cong. Soc. Sav., p. 274
BTD1288	Ixodes vespertilionis	Rhinolophus hipposideros	Côte d'Or	mine	FR	47.0752	4.85509	1	unknown					1	1	Neveu-Lemaire M., Joyeux C., Larrousse F., Isobe M. et Lavier G. (1924). Parasites de chauves-souris de la Cote-d’Or. C.R. Cong. Soc. Sav., p. 274
BTD1289	Ixodes vespertilionis	Rhinolophus ferrumequinum	Asnières	mine	FRA	48.9134	2.28713	1	1-3/03/1924		1	1	1	3	2	Neveu-Lemaire M., Joyeux C., Larrousse F., Isobe M., Lavier G., 1924.- XXXII. Parasites de chauves-souris de la Côte-d’Or. Comptes-rendus du Congrès des sociétés savantes de Paris et des départements. Section des sciences, 1924 : 274-280.
BTD1290	Ixodes vespertilionis	Rhinolophus ferrumequinum	Contard près Plombières-les-Dijon	cave	FRA	47.3322	4.95375	1	1-3/03/1924		1	1	1	3	2	Neveu-Lemaire M., Joyeux C., Larrousse F., Isobe M., Lavier G., 1924.- XXXII. Parasites de chauves-souris de la Côte-d’Or. Comptes-rendus du Congrès des sociétés savantes de Paris et des départements. Section des sciences, 1924 : 274-280.
BTD1291	Ixodes vespertilionis	Rhinolophus ferrumequinum	grotte de Roche-Chèvre, Barbirey-sur-Ouch	cave	FRA	47.2594	4.74452	1	1-3/03/1924		1	1	1	3	2	Neveu-Lemaire M., Joyeux C., Larrousse F., Isobe M., Lavier G., 1924.- XXXII. Parasites de chauves-souris de la Côte-d’Or. Comptes-rendus du Congrès des sociétés savantes de Paris et des départements. Section des sciences, 1924 : 274-280.
BTD1292	Ixodes vespertilionis	Rhinolophus ferrumequinum	grotte d'Antheuil	cave	FRA	47.1689	4.74734	1	1-3/03/1924		1	1	1	3	2	Neveu-Lemaire M., Joyeux C., Larrousse F., Isobe M., Lavier G., 1924.- XXXII. Parasites de chauves-souris de la Côte-d’Or. Comptes-rendus du Congrès des sociétés savantes de Paris et des départements. Section des sciences, 1924 : 274-280.
BTD1293	Ixodes vespertilionis	Rhinolophus hipposideros	Asnières	mine	FRA	48.9134	2.28713	1	1-3/03/1924		1	1	1	3	2	Neveu-Lemaire M., Joyeux C., Larrousse F., Isobe M., Lavier G., 1924.- XXXII. Parasites de chauves-souris de la Côte-d’Or. Comptes-rendus du Congrès des sociétés savantes de Paris et des départements. Section des sciences, 1924 : 274-280.
BTD1294	Ixodes vespertilionis	Rhinolophus hipposideros	Contard près Plombières-les-Dijo	cave	FRA	47.3322	4.95375	1	1-3/03/1924		1	1	1	3	2	Neveu-Lemaire M., Joyeux C., Larrousse F., Isobe M., Lavier G., 1924.- XXXII. Parasites de chauves-souris de la Côte-d’Or. Comptes-rendus du Congrès des sociétés savantes de Paris et des départements. Section des sciences, 1924 : 274-280.
BTD1295	Ixodes vespertilionis	Rhinolophus hipposideros	grotte de Roche-Chèvre, Barbirey-sur-Ouch	cave	FRA	47.2594	4.74452	1	1-3/03/1924		1	1	1	3	2	Neveu-Lemaire M., Joyeux C., Larrousse F., Isobe M., Lavier G., 1924.- XXXII. Parasites de chauves-souris de la Côte-d’Or. Comptes-rendus du Congrès des sociétés savantes de Paris et des départements. Section des sciences, 1924 : 274-280.
BTD1296	Ixodes vespertilionis	Rhinolophus hipposideros	grotte d'Antheuil	cave	FRA	47.1689	4.74734	1	1-3/03/1924		1	1	1	3	2	Neveu-Lemaire M., Joyeux C., Larrousse F., Isobe M., Lavier G., 1924.- XXXII. Parasites de chauves-souris de la Côte-d’Or. Comptes-rendus du Congrès des sociétés savantes de Paris et des départements. Section des sciences, 1924 : 274-280.
BTD1297	Ixodes vespertilionis	Miniopterus schreibersii	Contard près Plombières-les-Dijo	cave	FRA	47.3322	4.95375	1	1-3/03/1924			1	1	2	1	Neveu-Lemaire M., Joyeux C., Larrousse F., Isobe M., Lavier G., 1924.- XXXII. Parasites de chauves-souris de la Côte-d’Or. Comptes-rendus du Congrès des sociétés savantes de Paris et des départements. Section des sciences, 1924 : 274-280.
BTD1298	Ixodes vespertilionis	Barbastella barbastellus	Asnières	mine	FRA	48.9134	2.28713	1	1-3/03/1924			1		1	1	Neveu-Lemaire M., Joyeux C., Larrousse F., Isobe M., Lavier G., 1924.- XXXII. Parasites de chauves-souris de la Côte-d’Or. Comptes-rendus du Congrès des sociétés savantes de Paris et des départements. Section des sciences, 1924 : 274-280.
BTD1299	Ixodes vespertilionis	Rhinolophus hipposideros	Moravia		CZ	49.9156	17.2393	3	unknown					1	1	Nuttal (G.), Warburton (C.), Cooper (W.), Robinson (L.), 1911. Ticks, a monograph of the Ixodoidea. Part. II : The genus Ixodes. Cambridge University Press.
BTD1300	Ixodes vespertilionis	free	Trieste	cave	IT	45.6488	13.8176	1	unknown					1	1	Nuttal (G.), Warburton (C.), Cooper (W.), Robinson (L.), 1911. Ticks, a monograph of the Ixodoidea. Part. II : The genus Ixodes. Cambridge University Press.
BTD1301	Ixodes vespertilionis	Rhinolophus euryale	Slovakia		SK	49.9156	17.2393	3	unknown					1	1	Nuttal (G.), Warburton (C.), Cooper (W.), Robinson (L.), 1911. Ticks, a monograph of the Ixodoidea. Part. II : The genus Ixodes. Cambridge University Press.
BTD1302	Ixodes vespertilionis	Pipistrellus kuhlii	Algiers	build	ALG	36.7538	3.05876	1	1910-02-15					1	1	Nuttall G.H.F., Warburton C., Cooper W.F., Robinson L.E., 1911.- Ticks. A monograph of the Ixodoidea. Part II. Cambridge University Press, Cambridge, 348 p.
BTD1303	Ixodes vespertilionis	Pipistrellus pipistrellus	Rouen	build	FR	49.443	1.10047	1	20/1/1884				1	1	1	Nuttall G.H.F., Warburton C., Cooper W.F., Robinson L.E., 1911.- Ticks. A monograph of the Ixodoidea. Part II. Cambridge University Press, Cambridge, 348 p.
BTD1304	Ixodes vespertilionis	free	Ain-Fezza, Tlemcen	build	ALG	34.8788	-1.23569	1	unknown					1	1	Nuttall G.H.F., Warburton C., Cooper W.F., Robinson L.E., 1911.- Ticks. A monograph of the Ixodoidea. Part II. Cambridge University Press, Cambridge, 348 p.
BTD1305	Ixodes vespertilionis	free	Rosenmüller Cave, Muggendorf	cave	DE	47.9148	15.9391	1	unknown					1	1	Nuttall G.H.F., Warburton C., Cooper W.F., Robinson L.E., 1911.- Ticks. A monograph of the Ixodoidea. Part II. Cambridge University Press, Cambridge, 348 p.
BTD1306	Ixodes vespertilionis	free	Alsasua	cave	ESP	42.8954	-2.1703	1	unknown					1	1	Nuttall G.H.F., Warburton C., Cooper W.F., Robinson L.E., 1911.- Ticks. A monograph of the Ixodoidea. Part II. Cambridge University Press, Cambridge, 348 p.
BTD1307	Ixodes vespertilionis	free	Guipuzcoa	mine	ESP	43.0756	-2.22378	1	unknown					1	1	Nuttall G.H.F., Warburton C., Cooper W.F., Robinson L.E., 1911.- Ticks. A monograph of the Ixodoidea. Part II. Cambridge University Press, Cambridge, 348 p.
BTD1308	Ixodes vespertilionis	free	Orduña	mine	ESP	42.9975	-3.03138	1	unknown					1	1	Nuttall G.H.F., Warburton C., Cooper W.F., Robinson L.E., 1911.- Ticks. A monograph of the Ixodoidea. Part II. Cambridge University Press, Cambridge, 348 p.
BTD1309	Ixodes vespertilionis	free	Abeille	cave	FR	44.0934	5.32618	1	unknown					1	1	Nuttall G.H.F., Warburton C., Cooper W.F., Robinson L.E., 1911.- Ticks. A monograph of the Ixodoidea. Part II. Cambridge University Press, Cambridge, 348 p.
BTD1310	Ixodes vespertilionis	free	Ariege	cave	FR	42.9333	1.45551	1	unknown					1	1	Nuttall G.H.F., Warburton C., Cooper W.F., Robinson L.E., 1911.- Ticks. A monograph of the Ixodoidea. Part II. Cambridge University Press, Cambridge, 348 p.
BTD1311	Ixodes vespertilionis	free	Aspradels	cave	FR	43.8199	1.89961	1	unknown					1	1	Nuttall G.H.F., Warburton C., Cooper W.F., Robinson L.E., 1911.- Ticks. A monograph of the Ixodoidea. Part II. Cambridge University Press, Cambridge, 348 p.
BTD1312	Ixodes vespertilionis	free	Baux	cave	FR	44.4846	2.36247	1	unknown					1	1	Nuttall G.H.F., Warburton C., Cooper W.F., Robinson L.E., 1911.- Ticks. A monograph of the Ixodoidea. Part II. Cambridge University Press, Cambridge, 348 p.
BTD1313	Ixodes vespertilionis	free	Beauvais	mine	FR	49.4443	2.04546	1	unknown	2				2	1	Nuttall G.H.F., Warburton C., Cooper W.F., Robinson L.E., 1911.- Ticks. A monograph of the Ixodoidea. Part II. Cambridge University Press, Cambridge, 348 p.
BTD1314	Ixodes vespertilionis	free	Espezel	mine	FR	42.8131	2.00223	1	unknown					1	1	Nuttall G.H.F., Warburton C., Cooper W.F., Robinson L.E., 1911.- Ticks. A monograph of the Ixodoidea. Part II. Cambridge University Press, Cambridge, 348 p.
BTD1315	Ixodes vespertilionis	free	Penne	build	FR	44.0785	1.72745	1	unknown					1	1	Nuttall G.H.F., Warburton C., Cooper W.F., Robinson L.E., 1911.- Ticks. A monograph of the Ixodoidea. Part II. Cambridge University Press, Cambridge, 348 p.
BTD1316	Ixodes vespertilionis	free	Tarne	cave	FR	44.0234	1.23536	1	unknown					1	1	Nuttall G.H.F., Warburton C., Cooper W.F., Robinson L.E., 1911.- Ticks. A monograph of the Ixodoidea. Part II. Cambridge University Press, Cambridge, 348 p.
BTD1317	Ixodes vespertilionis	Rhinolophus hipposideros	Weisskirchen, Mähren	cave	AUS	47.1582	14.7384	1	unknown					1	1	Nuttall, G. H. F., (1916) Notes on ticks 4. Relating to the genus Ixodes and including a description of three new species and two new varieties. Parasitology 8: 294-337.
BTD1318	Ixodes vespertilionis	Rhinolophus hipposideros	(no site listed, just coordinates)	cave	ARM	40.3532	46.0144	3	unknown					1	1	Ogandzhanyan, A M , 1949. [Occurrence of lxodes vespertilionis Koch, 1844, (Acarii, lxodidae) in the Armenian SSR.] Dokl. Akad. Nauk Armyansk. SSR. Erevac., 10 (4) 219-221.
BTD1319	Ixodes vespertilionis	free	Myrtleville, Cork	mine	IE	52.8237	-9.00703	1	1964-06-26				24	24	7	O'Gorman, F. (1965). Argas vespertilionis (Latreille), a tick previously unrecorded in Ireland. The Irish Naturalists' Journal, 19-19.
BTD1320	Ixodes vespertilionis	free	Cheile Vârghișului, Merești, Pestera 12	cave	RO	46.2184	25.5438	0	1957-07-26					1	1	Orghidan, T., Dumitrescu, M. 1963. Studiu monografic al complexului carstic din defileul Vîrghisului. Travaux de l'Institut de Spéologie "Émile Racovitza" 2: 69-179.
BTD1321	Ixodes vespertilionis	free	Cheile Vârghișului, Merești, Pestera 19	cave	RO	46.2206	25.5447	0	1957-08-21					1	1	Orghidan, T., Dumitrescu, M. 1963. Studiu monografic al complexului carstic din defileul Vîrghisului. Travaux de l'Institut de Spéologie "Émile Racovitza" 2: 69-179.
BTD1322	Ixodes vespertilionis	free	Cheile Vârghișului, Merești, Pestera 25	cave	RO	46.2219	25.5438	0	1957-08-24					1	1	Orghidan, T., Dumitrescu, M. 1963. Studiu monografic al complexului carstic din defileul Vîrghisului. Travaux de l'Institut de Spéologie "Émile Racovitza" 2: 69-179.
BTD1323	Ixodes vespertilionis	free	Cheile Vârghișului, Merești, Pestera 1	cave	RO	46.2193	25.5454	0	1958-01-22					1	1	Orghidan, T., Dumitrescu, M. 1963. Studiu monografic al complexului carstic din defileul Vîrghisului. Travaux de l'Institut de Spéologie "Émile Racovitza" 2: 69-179.
BTD1324	Ixodes vespertilionis	Myotis daubentonii	(no site listed, just coordinates)	habitat	RU	56.2486	53.2502	3	unknown				1	1	1	Orlova M.V., Kapitonov V.I., Griroreev A.K., Orlov O.L. (2011) [Bat ectoparasites in Kama-Vyatka interfluve] Vestnik Udmurtskogo Universiteta 2: 134-138.
BTD1325	Ixodes vespertilionis	Myotis daubentonii	(no site listed, just coordinates)	habitat	RU	56.3867	54.1732	3	unknown				1	1	1	Orlova M.V., Kapitonov V.I., Griroreev A.K., Orlov O.L. (2011) [Bat ectoparasites in Kama-Vyatka interfluve] Vestnik Udmurtskogo Universiteta 2: 134-138.
BTD1326	Ixodes vespertilionis	Myotis daubentonii	(no site listed, just coordinates)	habitat	RU	56.7638	51.7189	3	unknown				1	1	1	Orlova M.V., Kapitonov V.I., Griroreev A.K., Orlov O.L. (2011) [Bat ectoparasites in Kama-Vyatka interfluve] Vestnik Udmurtskogo Universiteta 2: 134-138.
BTD1327	Ixodes vespertilionis	Myotis daubentonii	(no site listed, just coordinates)	habitat	RU	56.7804	51.9635	3	unknown				1	1	1	Orlova M.V., Kapitonov V.I., Griroreev A.K., Orlov O.L. (2011) [Bat ectoparasites in Kama-Vyatka interfluve] Vestnik Udmurtskogo Universiteta 2: 134-138.
BTD1328	Ixodes vespertilionis	Myotis daubentonii	(no site listed, just coordinates)	habitat	RU	57.049	53.9915	3	unknown				1	1	1	Orlova M.V., Kapitonov V.I., Griroreev A.K., Orlov O.L. (2011) [Bat ectoparasites in Kama-Vyatka interfluve] Vestnik Udmurtskogo Universiteta 2: 134-138.
BTD1329	Ixodes vespertilionis	Myotis daubentonii	(no site listed, just coordinates)	habitat	RU	57.3867	51.8353	3	unknown				1	1	1	Orlova M.V., Kapitonov V.I., Griroreev A.K., Orlov O.L. (2011) [Bat ectoparasites in Kama-Vyatka interfluve] Vestnik Udmurtskogo Universiteta 2: 134-138.
BTD1330	Ixodes simplex	free	Kammena Vurla, Hypate	cave	HE	38.776	22.7814	1	unknown					1	1	Pantazis (G. P.). 1947. [The tick fauna of Greece]. Epist. Epetiridos Panepist. Athinon : 71-182. (In Greek)
BTD1331	Ixodes vespertilionis	free	Kammena Vurla, Hypate	cave	HE	38.776	22.7814	1	unknown					1	1	Pantazis (G. P.). 1947. [The tick fauna of Greece]. Epist. Epetiridos Panepist. Athinon : 71-182. (In Greek)
BTD1332	Ixodes vespertilionis	Pipistrellus pipistrellus	Kammena Vurla, Hypate	cave	HE	38.776	22.7814	1	unknown					1	1	Pantazis (G. P.). 1947. [The tick fauna of Greece]. Epist. Epetiridos Panepist. Athinon : 71-182. (In Greek)
BTD1333	Ixodes vespertilionis	free	Obrovská Shaft (Slovak Karst, Dolný vrch Plateau)	cave	SK	48.5731	20.6751	1	2006-04-01	1				1	1	Papáč, V., P. Ľuptáčik, P. Fenďa. 2007.Terrestrial arthropods of the Obrovská Shaft (Slovak Karst, Dolný vrch Plateau). Aragonit, 12, 51 – 53.
BTD1334	Ixodes vespertilionis	Rhinolophus ferrumequinum	Strikina pećina, Krupa na Vrbasu	cave	BiH	44.6183	17.1006	1	2013-04-26					2	2	Pašić, J., & Presetnik, P. (2013). Vodeni šišmiš (Myotis dabentonii (Kuhl, 1817)) nova vrsta na spisku šišmiša (Chiroptera) Bosne i Hercegovine. Naš krš, XXXIII, 46, 8-13.
BTD1335	Ixodes vespertilionis	Rhinolophus hipposideros	Strikina pećina, Krupa na Vrbasu	cave	BiH	44.6183	17.1006	1	2013-04-26					1	1	Pašić, J., & Presetnik, P. (2013). Vodeni šišmiš (Myotis dabentonii (Kuhl, 1817)) nova vrsta na spisku šišmiša (Chiroptera) Bosne i Hercegovine. Naš krš, XXXIII, 46, 8-13.
BTD1336	Ixodes vespertilionis	Miniopterus schreibersii	Strikina pećina, Krupa na Vrbasu	cave	BiH	44.6183	17.1006	1	2013-04-26					1	1	Pašić, J., & Presetnik, P. VODENI ŠIŠMIŠ (MYOTIS DAUBENTONII (KUHL, 1817)) NOVA VRSTA NA SPISKU ŠIŠMIŠA (CHIROPTERA) BOSNE I HERCEGOVINE DAUBENTON’S BAT (MYOTIS DAUBENTONII (KUHL, 1817)) NEW SPECIES ON THE LIST OF BATS. P.8-13.
BTD1337	Ixodes vespertilionis	free	Seljasnica Gorge, PopovaCave	cave	SRB	43.5231	19.2119	0	2009-07-26					1	1	Pavicevic, D., Popovic, M., Komnenov, M., & Njunjic, I. Diversity of arthropod fauna in caves and pits of Kamena Gora (Serbia) and its surroundings.
BTD1338	Ixodes vespertilionis	free	Cueva de la Pileta (Benaoján, Málaga),	cave	ESP	36.6913	-5.26988	0	unknown	1				1	1	Pérez, T., Meseguer, A., & Bullón, J. T. 2013. Aproximación al estudio de los invertebrados de la Cueva de la Pileta (Benaoján, Málaga, España). Gota a gota 3: 58-64.
BTD1339	Ixodes simplex	free	Canaraua Fetii, Galeria de Mina	Mine	RO	44.0469	27.6484	0	2017-05-22	2	0	0	0	2	1	Péter, Á., Barti, L., Corduneanu, A., Hornok, S., Mihalca, A. D., & Sándor, A. D. (2021). First record of Ixodes simplex found on a human host, with a review of cases of human infestation by bat tick species occurring in Europe. Ticks and Tick-borne Diseases, 12(4), 101722.
BTD1340	Ixodes simplex	free	Canaraua Fetii, Galeria de Mina	mine	RO	44.0469	27.6484	0	2017-05-22	2	0	0	0	2	1	Péter, Á., Barti, L., Corduneanu, A., Hornok, S., Mihalca, A. D., & Sándor, A. D. (2021). First record of Ixodes simplex found on a human host, with a review of cases of human infestation by bat tick species occurring in Europe. Ticks and Tick-borne Diseases, 12(4), 101722.
BTD1341	Ixodes vespertilionis	free	Lilafüred	cave	HU	48.0969	20.6237	1	2013-03-15	1				1	1	Pfliger W. pers com
BTD1342	Ixodes vespertilionis	Rhinolophus hipposideros	Cistercian Abbey in Szczyrzyc	build	PL	49.7492	20.8503	1	2010-04-14					1	1	Piksa K., Gorz A., Nowak-Chmura M., Siuda K, 2014. The patterns of seasonal activity of I vespertilionis on Rh. hipposideros in nursery colonies. Ticks and Tick-borne Diseases, 5 (2014) 69–74.
BTD1343	Ixodes vespertilionis	Rhinolophus hipposideros	(no site listed, just coordinates)		PL	49.7842	20.8503	1	2012-04-15					1	1	Piksa K., Gorz A., Nowak-Chmura M., Siuda K, 2014. The patterns of seasonal activity of I vespertilionis on Rh. hipposideros in nursery colonies. Ticks and Tick-borne Diseases, 5 (2014) 69–74.
BTD1344	Ixodes vespertilionis	free	Zbójecka Cave in Łopie´	cave	PL	49.6992	20.2786	0	2009-04-09	187	86	56	6	335	1	Piksa, K., Górz, A., Nowak-Chmura, M., & Siuda, K. (2013). Mass occurrence of Ixodes vespertilionis (Acari: Ixodidae) in caves, on bats roosting in caves and in a nursery colony. International journal of acarology, 39(3), 257-262.
BTD1345	Ixodes vespertilionis	Rhinolophus hipposideros	Zbójecka Cave in Łopie´	cave	PL	49.6992	20.2786	0	2009-04-20		9	34	20	63	23	Piksa, K., Górz, A., Nowak-Chmura, M., & Siuda, K. (2013). Mass occurrence of Ixodes vespertilionis (Acari: Ixodidae) in caves, on bats roosting in caves and in a nursery colony. International journal of acarology, 39(3), 257-262.
BTD1346	Ixodes vespertilionis	Rhinolophus hipposideros	Diabla Dziura cave	cave	PL	49.7506	20.8394	0	2010-04-14		9	55	34	98	26	Piksa, K., Górz, A., Nowak-Chmura, M., & Siuda, K. (2013). Mass occurrence of Ixodes vespertilionis (Acari: Ixodidae) in caves, on bats roosting in caves and in a nursery colony. International journal of acarology, 39(3), 257-262.
BTD1347	Ixodes vespertilionis	Rhinolophus hipposideros	Diabla Dziura cave	cave	PL	49.7506	20.8394	0	2010-04-14		13	77	80	170	29	Piksa, K., Górz, A., Nowak-Chmura, M., & Siuda, K. (2013). Mass occurrence of Ixodes vespertilionis (Acari: Ixodidae) in caves, on bats roosting in caves and in a nursery colony. International journal of acarology, 39(3), 257-262.
BTD1348	Ixodes vespertilionis	Rhinolophus hipposideros	Church in Bukowiec	build	PL	49.7492	20.8503	0	2010-05-04		8	25	28	61	20	Piksa, K., Górz, A., Nowak-Chmura, M., & Siuda, K. (2013). Mass occurrence of Ixodes vespertilionis (Acari: Ixodidae) in caves, on bats roosting in caves and in a nursery colony. International journal of acarology, 39(3), 257-262.
BTD1349	Ixodes vespertilionis	free	Diabla Dziura cave	cave	PL	49.7506	20.8394	0	2012-04-09	82	43	54	7	186	1	Piksa, K., Górz, A., Nowak-Chmura, M., & Siuda, K. (2013). Mass occurrence of Ixodes vespertilionis (Acari: Ixodidae) in caves, on bats roosting in caves and in a nursery colony. International journal of acarology, 39(3), 257-262.
BTD1350	Ixodes vespertilionis	free	Zbójecka Cave in Łopie´	cave	PL	49.6992	20.2786	0	2012-04-20	216	107	62	12	397	1	Piksa, K., Górz, A., Nowak-Chmura, M., & Siuda, K. (2013). Mass occurrence of Ixodes vespertilionis (Acari: Ixodidae) in caves, on bats roosting in caves and in a nursery colony. International journal of acarology, 39(3), 257-262.
BTD1351	Ixodes vespertilionis	free	Huda luknja	cave	SLO	46.4146	15.1744	0	unknown	1				1	1	Pipan, T., Navodnik, V., Janžekovič, F., & Novak, T. (2008). Studies of the fauna of percolation water of Huda Luknja, a cave in isolated karst in northeast Slovenia. Acta carsologica, 37: 141-151.
BTD1352	Ixodes vespertilionis	free	Vaganska pećina, katastarski broj	cave	BiH	44.1425	17.1684	1	2015-01-24					1	1	Presetnik, P., Mulaomerović, J., & Pašić, J. (2016). Rezultati pregleda potencijalnih zimskih skloništa šišmiša u Bosni i Hercegovini u zimu 2014/15. Hypsugo, Sarajevo, 1(1), 30-37.
BTD1353	Ixodes simplex	Miniopterus schreibersii	Montecatini Val di Cecina	mine	ITA	43.3929	10.7498	1	2013-2025					6	6	Priori, P. (2016). Il sistema di relazioni morfoadattative del gruppo Myotis myotis/M. blythii/M. punicus nel Bacino del Mediterraneo. Unpublished PhD Thesis, Università Degli Studi Di Urbino Carlo Bo.
BTD1354	Ixodes simplex	Miniopterus schreibersii	Montecatini Val di Cecina	mine	ITA	43.3929	10.7498	1	2013-2025					1	1	Priori, P. (2016). Il sistema di relazioni morfoadattative del gruppo Myotis myotis/M. blythii/M. punicus nel Bacino del Mediterraneo. Unpublished PhD Thesis, Università Degli Studi Di Urbino Carlo Bo.
BTD1355	Ixodes simplex	Miniopterus schreibersii	Montecatini Val di Cecina	mine	ITA	43.3929	10.7498	1	2013-2025					4	6	Priori, P. (2016). Il sistema di relazioni morfoadattative del gruppo Myotis myotis/M. blythii/M. punicus nel Bacino del Mediterraneo. Unpublished PhD Thesis, Università Degli Studi Di Urbino Carlo Bo.
BTD1356	Ixodes simplex	Miniopterus schreibersii	Montecatini Val di Cecina	mine	ITA	43.3929	10.7498	1	2013-2025					4	1	Priori, P. (2016). Il sistema di relazioni morfoadattative del gruppo Myotis myotis/M. blythii/M. punicus nel Bacino del Mediterraneo. Unpublished PhD Thesis, Università Degli Studi Di Urbino Carlo Bo.
BTD1357	Ixodes simplex	Miniopterus schreibersii	Montecatini Val di Cecina	cave	IT	43.3907	10.7482	1	unknown		4	2		6	1	Priori, P. (2016). Il sistema di relazioni morfoadattative del gruppo Myotis myotis/M. blythii/M. punicus nel Bacino del Mediterraneo. Unpublished PhD Thesis, Università Degli Studi Di Urbino Carlo Bo.
BTD1358	Ixodes simplex	Miniopterus schreibersii	Montecatini Val di Cecina	cave	IT	43.3907	10.7482	1	unknown		4			4	1	Priori, P. (2016). Il sistema di relazioni morfoadattative del gruppo Myotis myotis/M. blythii/M. punicus nel Bacino del Mediterraneo. Unpublished PhD Thesis, Università Degli Studi Di Urbino Carlo Bo.
BTD1359	Ixodes simplex	Miniopterus schreibersii	Montecatini Val di Cecina	cave	IT	43.3907	10.7482	1	unknown		3	1		4	1	Priori, P. (2016). Il sistema di relazioni morfoadattative del gruppo Myotis myotis/M. blythii/M. punicus nel Bacino del Mediterraneo. Unpublished PhD Thesis, Università Degli Studi Di Urbino Carlo Bo.
BTD1360	Ixodes simplex	Miniopterus schreibersii	Montecatini Val di Cecina	cave	IT	43.3907	10.7482	1	unknown		1			1	1	Priori, P. (2016). Il sistema di relazioni morfoadattative del gruppo Myotis myotis/M. blythii/M. punicus nel Bacino del Mediterraneo. Unpublished PhD Thesis, Università Degli Studi Di Urbino Carlo Bo.
BTD1361	Ixodes vespertilionis	Miniopterus schreibersii	Peștera Liliecilor, com Măgura	cave	RO	44.4669	28.4808	0	1960-11-20					1	1	Rădulescu, I., Lustun, L. 1965. Contribuțiuni la cunoaşterea parazitofaunei chiropterelor din Republica Socialistă România. Comunicări de Zoologie 5: 21-34.
BTD1362	Ixodes vespertilionis	Pipistrellus nathusii	Peștera Liliecilor, com Măgura	cave	RO	44.4669	28.4808	0	1960-11-20					1	1	Rădulescu, I., Lustun, L. 1965. Contribuțiuni la cunoaşterea parazitofaunei chiropterelor din Republica Socialistă România. Comunicări de Zoologie 5: 21-34.
BTD1363	Ixodes vespertilionis	Plecotus auritus	Peștera Liliecilor, com Măgura	cave	RO	44.4669	28.4808	0	1960-11-20					1	1	Rădulescu, I., Lustun, L. 1965. Contribuțiuni la cunoaşterea parazitofaunei chiropterelor din Republica Socialistă România. Comunicări de Zoologie 5: 21-34.
BTD1364	Ixodes vespertilionis	Rhinolophus ferrumequinum	Peștera Liliecilor, com Măgura	cave	RO	44.4669	28.4808	0	1960-11-20					1	1	Rădulescu, I., Lustun, L. 1965. Contribuțiuni la cunoaşterea parazitofaunei chiropterelor din Republica Socialistă România. Comunicări de Zoologie 5: 21-34.
BTD1365	Ixodes vespertilionis	Rhinolophus hipposideros	Peștera Liliecilor, com Măgura	cave	RO	44.4669	28.4808	0	1960-11-20					1	1	Rădulescu, I., Lustun, L. 1965. Contribuțiuni la cunoaşterea parazitofaunei chiropterelor din Republica Socialistă România. Comunicări de Zoologie 5: 21-34.
[truncated: 1,984 more rows]
